# Supplementary material for: GWAS for Drought Resilience Traits in Red Clover (Trifolium pratense L.)
Source: Genes (Basel). 2024 Oct 21;15(10):1347. doi: 10.3390/genes15101347 (PMC11507065; doi:10.3390/genes15101347)
Supplement: Supplementary file 1 [file genes-15-01347-s001.zip]

Archive with 4 entries (4 files):
- Supplementary Excel file S1.xlsx
- Supplementary Excel file S2.xlsx
- Table S1.pdf
- Table S2.pdf
