# Supplementary material for: GWAS for Drought Resilience Traits in Red Clover (Trifolium pratense L.)
Source: Genes (Basel). 2024 Oct 21;15(10):1347. doi: 10.3390/genes15101347 (PMC11507065; doi:10.3390/genes15101347)
Supplement: Supplementary file 1 [file genes-15-01347-s001.zip › Supplementary Excel file S1.xlsx]

## Sheet: HEN-17-derived SNPs_50kb
Trait	Year	DOY	SNP ID	Chromosome	Pos	MAF	nobs	Var expl	P.value	H.B.P.Value	Effect	gene_start	gene_stop	ranking (according to distance from SNP)	distance to start or stop of neighbouring gene	Location relative to SNP	Gene ID in Hen-17 assembly	Annotation in HEN-17 red clover assembly	Blast_Plaza_5.0_mtr_prot	e-value tBLASTx PLAZA5.0	nr of tBLASTx hits PLAZA5.0	Annotation in Medicago truncatula PLAZA_5.0
CC_238	1	238	NC_060059.1_25418144_C.T	LG1	25418144	0.462339	389	0.0812775	3.03164e-07	0.00488276	-0.340741	25401565	25408978	1	9166	upstream	LOC123902121	uncharacterized LOC123902121	Medtr1g086810	0	9	heme-binding protein
CC_238	1	238	NC_060059.1_25418144_C.T	LG1	25418144	0.462339	389	0.0812775	3.03164e-07	0.00488276	-0.340741	25398241	25400419	2	17725	upstream	LOC123902119	pentatricopeptide repeat-containing protein At1g02370, mitochondrial-like	Medtr1g086820	0	482	PPR containing plant protein
CC_238	1	238	NC_060059.1_25418144_C.T	LG1	25418144	0.462339	389	0.0812775	3.03164e-07	0.00488276	-0.340741	25436159	25438004	3	18015	downstream	LOC123902123	WRKY transcription factor 23-like	Medtr1g086790	2.06e-127	123	WRKY family transcription factor
CC_238	1	238	NC_060059.1_25418144_C.T	LG1	25418144	0.462339	389	0.0812775	3.03164e-07	0.00488276	-0.340741	25395219	25398229	4	19915	upstream	LOC123902120	beta-carotene isomerase D27, chloroplastic	Medtr1g086840	3.05e-164	6	D27 family protein, putative
CC_238	1	238	NC_060059.1_25418144_C.T	LG1	25418144	0.462339	389	0.0812775	3.03164e-07	0.00488276	-0.340741	25443721	25444522	5	25577	downstream	LOC123902124	uncharacterized LOC123902124	Medtr1g027570	0.66	6	wall-associated receptor kinase-like protein
CC_238	1	238	NC_060059.1_25418144_C.T	LG1	25418144	0.462339	389	0.0812775	3.03164e-07	0.00488276	-0.340741	25444749	25445606	6	26605	downstream	LOC123891054	protein RISC-INTERACTING CLEARING 3'-5' EXORIBONUCLEASE 1-like	Medtr8g017270	0.7	9	metallo-hydrolase/oxidoreductase superfamily protein
CC_238	1	238	NC_060059.1_25418144_C.T	LG1	25418144	0.462339	389	0.0812775	3.03164e-07	0.00488276	-0.340741	25389363	25390163	7	27981	upstream	LOC123891033	uncharacterized LOC123891033	Medtr1g086890	8.78e-55	28	plant invertase/pectin methylesterase inhibitor
CC_238	1	238	NC_060059.1_25418144_C.T	LG1	25418144	0.462339	389	0.0812775	3.03164e-07	0.00488276	-0.340741	25450724	25452069	8	32580	downstream	LOC123902126	uncharacterized LOC123902126	#N/A	#N/A	#N/A	#N/A
CC_238	1	238	NC_060059.1_25418144_C.T	LG1	25418144	0.462339	389	0.0812775	3.03164e-07	0.00488276	-0.340741	25453670	25454874	9	35526	downstream	LOC123891064	uncharacterized LOC123891064	Medtr1g103230	3.16e-103	14	tesmin/TSO1-like CXC domain protein
CC_238	1	238	NC_060059.1_25418144_C.T	LG1	25418144	0.462339	389	0.0812775	3.03164e-07	0.00488276	-0.340741	25380200	25381205	10	36939	upstream	LOC123902117	uncharacterized LOC123902117	Medtr1g086890	1.56e-28	9	plant invertase/pectin methylesterase inhibitor
CC_238	1	238	NC_060059.1_25418144_C.T	LG1	25418144	0.462339	389	0.0812775	3.03164e-07	0.00488276	-0.340741	25367349	25372804	11	45340	upstream	LOC123902116	ATP-dependent Clp protease proteolytic subunit 5, chloroplastic	Medtr1g086940	5.61e-177	22	ATP-dependent Clp protease proteolytic protein
CH_238	1	238	NC_060059.1_39822546_C.G	LG1	39822546	0.329563	389	0.0705039	1.6068e-07	0.00129396	0.41768	39817181	39822694	1	148	in gene	LOC123917027	far upstream element-binding protein 1	Medtr1g016760	0	64	RNA-binding KH domain protein
CH_238	1	238	NC_060059.1_39822546_C.G	LG1	39822546	0.329563	389	0.0705039	1.6068e-07	0.00129396	0.41768	39830502	39833628	2	7956	downstream	LOC123917047	F-box/FBD/LRR-repeat protein At1g13570-like, transcript variant X2	Medtr1g016340	0	262	ubiquitin-protein ligase, putative
CH_238	1	238	NC_060059.1_39822546_C.G	LG1	39822546	0.329563	389	0.0705039	1.6068e-07	0.00129396	0.41768	39836033	39838556	3	13487	downstream	LOC123917036	F-box/FBD/LRR-repeat protein At1g13570-like	Medtr2g047858	0	260	F-box/RNI/FBD-like domain protein
CH_238	1	238	NC_060059.1_39822546_C.G	LG1	39822546	0.329563	389	0.0705039	1.6068e-07	0.00129396	0.41768	39804029	39808262	4	14284	upstream	LOC123917018	26S proteasome non-ATPase regulatory subunit 8 homolog A-like	Medtr1g016750	1.26e-178	8	26S proteasome regulatory particle non-ATPase subunit 12
CH_238	1	238	NC_060059.1_39822546_C.G	LG1	39822546	0.329563	389	0.0705039	1.6068e-07	0.00129396	0.41768	39803819	39803890	5	18656	upstream	TRNAM-CAU-6	tRNA-Met	#N/A	#N/A	#N/A	#N/A
CH_238	1	238	NC_060059.1_39822546_C.G	LG1	39822546	0.329563	389	0.0705039	1.6068e-07	0.00129396	0.41768	39797650	39801847	6	20699	upstream	LOC123917009	uncharacterized LOC123917009	Medtr1g016740	0	6	hypothetical protein
CH_238	1	238	NC_060059.1_39822546_C.G	LG1	39822546	0.329563	389	0.0705039	1.6068e-07	0.00129396	0.41768	39845254	39847297	7	22708	downstream	LOC123917060	probable protein phosphatase 2C 72	Medtr1g016620	0	95	protein phosphatase 2C-like protein
CH_238	1	238	NC_060059.1_39822546_C.G	LG1	39822546	0.329563	389	0.0705039	1.6068e-07	0.00129396	0.41768	39847571	39852526	8	25025	downstream	LOC123917071	uncharacterized LOC123917071	Medtr1g016630	6.64e-105	5	PHAX RNA-binding domain protein
CH_238	1	238	NC_060059.1_39822546_C.G	LG1	39822546	0.329563	389	0.0705039	1.6068e-07	0.00129396	0.41768	39859045	39859764	9	36499	downstream	LOC123894067	uncharacterized LOC123894067	Medtr2g007510	1.28e-26	12	hypothetical protein
CH_238	1	238	NC_060059.1_39822546_C.G	LG1	39822546	0.329563	389	0.0705039	1.6068e-07	0.00129396	0.41768	39780736	39785681	10	36865	upstream	LOC123916998	protein NDL2-like	Medtr1g016510	0	14	pollen-specific SF21-like protein
CH_238	1	238	NC_060059.1_39822546_C.G	LG1	39822546	0.329563	389	0.0705039	1.6068e-07	0.00129396	0.41768	39861171	39866340	11	38625	downstream	LOC123917080	vacuolar-processing enzyme	Medtr1g016780	0	16	vacuolar processing enzyme
CH_238	1	238	NC_060059.1_39822546_C.G	LG1	39822546	0.329563	389	0.0705039	1.6068e-07	0.00129396	0.41768	39868230	39877043	12	45684	downstream	LOC123917089	uncharacterized LOC123917089, transcript variant X3	Medtr1g016800	1.85e-111	14	DUF1639 family protein
CC_218	1	218	NC_060059.1_45472125_G.C	LG1	45472125	0.342461	382	0.116862	1.5259e-08	0.000491524	-0.129662	45470880	45479610	1	1245	in gene	LOC123913738	uncharacterized LOC123913738, transcript variant X1	Medtr1g069355	0	207	transducin/WD-like repeat-protein
CC_218	1	218	NC_060059.1_45472125_G.C	LG1	45472125	0.342461	382	0.116862	1.5259e-08	0.000491524	-0.129662	45462028	45462771	2	9354	upstream	LOC123894954	uncharacterized LOC123894954	Medtr3g449470	2.14e-17	93	hypothetical protein
CC_218	1	218	NC_060059.1_45472125_G.C	LG1	45472125	0.342461	382	0.116862	1.5259e-08	0.000491524	-0.129662	45482409	45487304	3	10284	downstream	LOC123913771	WD repeat-containing protein WDS homolog	Medtr1g069345	0	441	transducin/WD40 repeat protein
CC_218	1	218	NC_060059.1_45472125_G.C	LG1	45472125	0.342461	382	0.116862	1.5259e-08	0.000491524	-0.129662	45448629	45448735	4	23390	upstream	LOC123903384	small nucleolar RNA R71	#N/A	#N/A	#N/A	#N/A
CC_218	1	218	NC_060059.1_45472125_G.C	LG1	45472125	0.342461	382	0.116862	1.5259e-08	0.000491524	-0.129662	45510602	45527864	5	38477	downstream	LOC123913729	myosin-6	Medtr7g099290	0	42	myosin family XI heavy chain
CC_218	1	218	NC_060059.1_45472125_G.C	LG1	45472125	0.342461	382	0.116862	1.5259e-08	0.000491524	-0.129662	45428464	45429266	6	42859	upstream	LOC123883623	uncharacterized LOC123883623	Medtr1g069370	4.52e-55	14	RmlC-like cupins superfamily protein
CC_245	1	245	NC_060060.1_18680074_T.G	LG2	18680074	0.222062	388	0.0723313	3.58124e-11	1.15359e-06	0.188654	18674196	18683453	1	3379	in gene	LOC123903813	GPI ethanolamine phosphate transferase 2-like, transcript variant X2	Medtr5g032210	0	11	GPI ethanolamine phosphate transferase
CC_245	1	245	NC_060060.1_18680074_T.G	LG2	18680074	0.222062	388	0.0723313	3.58124e-11	1.15359e-06	0.188654	18664998	18672254	2	7820	upstream	LOC123903812	inactive poly [ADP-ribose] polymerase RCD1-like, transcript variant X1	Medtr1g112330	0	19	inactive poly [ADP-ribose] polymerase RCD1
CC_245	1	245	NC_060060.1_18680074_T.G	LG2	18680074	0.222062	388	0.0723313	3.58124e-11	1.15359e-06	0.188654	18663472	18664637	3	15437	upstream	LOC123903810	uncharacterized LOC123903810	Medtr2g088410	9.06e-137	36	viral movement protein
CC_245	1	245	NC_060060.1_18680074_T.G	LG2	18680074	0.222062	388	0.0723313	3.58124e-11	1.15359e-06	0.188654	18696113	18697063	4	16039	downstream	LOC123904317	uncharacterized LOC123904317	Medtr5g032370	8.27e-167	63	chaperone DnaJ-domain protein
CC_245	1	245	NC_060060.1_18680074_T.G	LG2	18680074	0.222062	388	0.0723313	3.58124e-11	1.15359e-06	0.188654	18699907	18701131	5	19833	downstream	LOC123904318	transcription factor bHLH131-like	Medtr5g032375	7.53e-116	96	helix loop helix DNA-binding domain protein
CC_245	1	245	NC_060060.1_18680074_T.G	LG2	18680074	0.222062	388	0.0723313	3.58124e-11	1.15359e-06	0.188654	18658112	18659449	6	20625	upstream	LOC123904316	uncharacterized LOC123904316	Medtr6g059420	2.09e-16	7	hypothetical protein
CC_245	1	245	NC_060060.1_18680074_T.G	LG2	18680074	0.222062	388	0.0723313	3.58124e-11	1.15359e-06	0.188654	18701503	18709770	7	21429	downstream	LOC123903815	ubiquitin carboxyl-terminal hydrolase 17-like, transcript variant X1	Medtr5g032380	0	52	ubiquitin carboxy-terminal hydrolase
CC_245	1	245	NC_060060.1_18680074_T.G	LG2	18680074	0.222062	388	0.0723313	3.58124e-11	1.15359e-06	0.188654	18643268	18652037	8	28037	upstream	LOC123903809	translation initiation factor IF-2-like, transcript variant X3	Medtr5g032140	0	43	translation initiation factor IF-2
CC_245	1	245	NC_060060.1_18680074_T.G	LG2	18680074	0.222062	388	0.0723313	3.58124e-11	1.15359e-06	0.188654	18717400	18717481	9	37326	downstream	TRNAS-GCU-3	tRNA-Ser	#N/A	#N/A	#N/A	#N/A
CC_245	1	245	NC_060060.1_18680074_T.G	LG2	18680074	0.222062	388	0.0723313	3.58124e-11	1.15359e-06	0.188654	18721178	18722630	10	41104	downstream	LOC123903816	mitochondrial uncoupling protein 5-like	Medtr5g032420	0	143	dicarboxylate carrier protein
CC_245	1	245	NC_060060.1_18680074_T.G	LG2	18680074	0.222062	388	0.0723313	3.58124e-11	1.15359e-06	0.188654	18726950	18729775	11	46876	downstream	LOC123903817	protein CURVATURE THYLAKOID 1D, chloroplastic-like	Medtr5g032440	3.84e-90	6	threonine endopeptidase
CC_245	1	245	NC_060060.1_18680074_T.G	LG2	18680074	0.222062	388	0.0723313	3.58124e-11	1.15359e-06	0.188654	18727829	18727921	12	47755	downstream	LOC123912059	small nucleolar RNA snoR128	#N/A	#N/A	#N/A	#N/A
CC_245	1	245	NC_060060.1_18680074_T.G	LG2	18680074	0.222062	388	0.0723313	3.58124e-11	1.15359e-06	0.188654	18728030	18728122	13	47956	downstream	LOC123912061	small nucleolar RNA snoR128	#N/A	#N/A	#N/A	#N/A
CC_245	1	245	NC_060060.1_18680074_T.G	LG2	18680074	0.222062	388	0.0723313	3.58124e-11	1.15359e-06	0.188654	18728236	18728328	14	48162	downstream	LOC123912068	small nucleolar RNA snoR128	#N/A	#N/A	#N/A	#N/A
CC_245	1	245	NC_060060.1_18680074_T.G	LG2	18680074	0.222062	388	0.0723313	3.58124e-11	1.15359e-06	0.188654	18728432	18728524	15	48358	downstream	LOC123912060	small nucleolar RNA snoR128	#N/A	#N/A	#N/A	#N/A
CC_245	1	245	NC_060060.1_18680074_T.G	LG2	18680074	0.222062	388	0.0723313	3.58124e-11	1.15359e-06	0.188654	18728899	18728993	16	48825	downstream	LOC123912064	small nucleolar RNA snoR128	#N/A	#N/A	#N/A	#N/A
CH_225	1	225	NC_060060.1_24894651_C.A	LG2	24894651	0.438535	389	0.0593144	4.17519e-07	0.00485179	-0.27122	24890766	24896799	1	2148	in gene	LOC123906300	ureide permease 1-like	Medtr5g044710	0	7	ureide permease-like protein
CH_225	1	225	NC_060060.1_24894651_C.A	LG2	24894651	0.438535	389	0.0593144	4.17519e-07	0.00485179	-0.27122	24897853	24902396	2	3202	downstream	LOC123906302	protein root UVB sensitive 3, transcript variant X2	Medtr5g044720	0	11	UPF0420 C16orf58-like protein
CH_225	1	225	NC_060060.1_24894651_C.A	LG2	24894651	0.438535	389	0.0593144	4.17519e-07	0.00485179	-0.27122	24902485	24902558	3	7834	downstream		tRNA-Asn	#N/A	#N/A	#N/A	#N/A
CH_225	1	225	NC_060060.1_24894651_C.A	LG2	24894651	0.438535	389	0.0593144	4.17519e-07	0.00485179	-0.27122	24902532	24909797	4	7881	downstream	LOC123906301	pentatricopeptide repeat-containing protein At1g69290-like, transcript variant X1	Medtr5g044930	0	786	PPR containing plant-like protein
CH_225	1	225	NC_060060.1_24894651_C.A	LG2	24894651	0.438535	389	0.0593144	4.17519e-07	0.00485179	-0.27122	24915040	24922137	5	20389	downstream	LOC123908054	uncharacterized LOC123908054, transcript variant X3	#N/A	#N/A	#N/A	#N/A
CH_225	1	225	NC_060060.1_24894651_C.A	LG2	24894651	0.438535	389	0.0593144	4.17519e-07	0.00485179	-0.27122	24873594	24874079	6	20572	upstream	LOC123908690	uncharacterized LOC123908690	#N/A	#N/A	#N/A	#N/A
CH_225	1	225	NC_060060.1_24894651_C.A	LG2	24894651	0.438535	389	0.0593144	4.17519e-07	0.00485179	-0.27122	24864496	24865056	7	29595	upstream	LOC123904442	protein TRACHEARY ELEMENT DIFFERENTIATION-RELATED 7A-like	Medtr8g017440	6.52	3	myb-like DNA-binding domain protein
CH_225	1	225	NC_060060.1_24894651_C.A	LG2	24894651	0.438535	389	0.0593144	4.17519e-07	0.00485179	-0.27122	24924546	24926927	8	29895	downstream	LOC123904444	probable inactive purple acid phosphatase 1	Medtr5g045600	0	36	inactive purple acid phosphatase-like protein
CH_225	1	225	NC_060060.1_24894651_C.A	LG2	24894651	0.438535	389	0.0593144	4.17519e-07	0.00485179	-0.27122	24926943	24931338	9	32292	downstream	LOC123909137	magnesium transporter MRS2-5	Medtr5g045590	0	25	magnesium transporter 2
CH_225	1	225	NC_060060.1_24894651_C.A	LG2	24894651	0.438535	389	0.0593144	4.17519e-07	0.00485179	-0.27122	24858957	24859705	10	34946	upstream	LOC123910259	uncharacterized LOC123910259	#N/A	#N/A	#N/A	#N/A
CH_225	1	225	NC_060060.1_24894651_C.A	LG2	24894651	0.438535	389	0.0593144	4.17519e-07	0.00485179	-0.27122	24854973	24855821	11	38830	upstream	LOC123909870	protein DMP9-like	Medtr5g044580	2.83e-137	17	DUF679 domain membrane protein
CH_225	1	225	NC_060060.1_24894651_C.A	LG2	24894651	0.438535	389	0.0593144	4.17519e-07	0.00485179	-0.27122	24935971	24938421	12	41320	downstream	LOC123911710	ureide permease 1-like, transcript variant X2	Medtr5g045530	0	7	ureide permease-like protein
CH_165	1	165	NC_060060.1_34138967_T.C	LG2	34138967	0.243372	390	0.0912997	1.46623e-07	0.00472303	-0.14096	34140642	34143165	1	1675	downstream	LOC123910739	transcription factor TCP8-like	Medtr2g006150	2.92e-141	20	TCP family transcription factor
CH_165	1	165	NC_060060.1_34138967_T.C	LG2	34138967	0.243372	390	0.0912997	1.46623e-07	0.00472303	-0.14096	34132462	34136369	2	2598	upstream	LOC123910737	zinc finger transcription factor YY1-like	Medtr3g075210	2.02e-09	21	lysine-specific demethylase REF6-like protein, putative
CH_165	1	165	NC_060060.1_34138967_T.C	LG2	34138967	0.243372	390	0.0912997	1.46623e-07	0.00472303	-0.14096	34129645	34130248	3	8719	upstream	LOC123910736	60S ribosomal protein L27	Medtr2g006170	1.5e-74	8	60S ribosomal protein L27-1
CH_165	1	165	NC_060060.1_34138967_T.C	LG2	34138967	0.243372	390	0.0912997	1.46623e-07	0.00472303	-0.14096	34148311	34152811	4	9344	downstream	LOC123910740	protein EI24 homolog	Medtr2g006100	0	7	etoposide-induced protein
CH_165	1	165	NC_060060.1_34138967_T.C	LG2	34138967	0.243372	390	0.0912997	1.46623e-07	0.00472303	-0.14096	34124851	34126657	5	12310	upstream	LOC123910735	COBRA-like protein 7	Medtr6g015875	9.59e-110	17	COBRA-like protein 2 precursor
CH_165	1	165	NC_060060.1_34138967_T.C	LG2	34138967	0.243372	390	0.0912997	1.46623e-07	0.00472303	-0.14096	34123852	34123925	6	15042	upstream	TRNAR-UCG-4	tRNA-Arg	#N/A	#N/A	#N/A	#N/A
CH_165	1	165	NC_060060.1_34138967_T.C	LG2	34138967	0.243372	390	0.0912997	1.46623e-07	0.00472303	-0.14096	34154525	34160652	7	15558	downstream	LOC123910741	probable magnesium transporter NIPA4	Medtr2g006070	0	17	magnesium transporter NIPA2-like protein
CH_165	1	165	NC_060060.1_34138967_T.C	LG2	34138967	0.243372	390	0.0912997	1.46623e-07	0.00472303	-0.14096	34120315	34122556	8	16411	upstream	LOC123910734	multiple organellar RNA editing factor 1, mitochondrial-like	Medtr2g006210	5.93e-160	25	plastid developmental protein DAG, putative
CH_165	1	165	NC_060060.1_34138967_T.C	LG2	34138967	0.243372	390	0.0912997	1.46623e-07	0.00472303	-0.14096	34102290	34107121	9	31846	upstream	LOC123910733	MLO-like protein 4, transcript variant X1	Medtr2g006280	0	23	seven transmembrane MLO family protein
CH_165	1	165	NC_060060.1_34138967_T.C	LG2	34138967	0.243372	390	0.0912997	1.46623e-07	0.00472303	-0.14096	34101009	34101748	10	37219	upstream	LOC123910732	ferredoxin-A-like	Medtr2g006290	4.08e-85	15	2Fe-2S ferredoxin superfamily protein
CH_165	1	165	NC_060060.1_34138967_T.C	LG2	34138967	0.243372	390	0.0912997	1.46623e-07	0.00472303	-0.14096	34095066	34100364	11	38603	upstream	LOC123910731	transmembrane 9 superfamily member 1	Medtr2g006300	0	20	endomembrane protein 70 family protein
CH_165	1	165	NC_060060.1_34138967_T.C	LG2	34138967	0.243372	390	0.0912997	1.46623e-07	0.00472303	-0.14096	34179610	34186231	12	40643	downstream	LOC123910742	ribosome biogenesis protein BOP1 homolog, transcript variant X2	Medtr2g006020	0	291	transducin/WD40 repeat protein
CH_165	1	165	NC_060060.1_34138967_T.C	LG2	34138967	0.243372	390	0.0912997	1.46623e-07	0.00472303	-0.14096	34088336	34091838	13	47129	upstream	LOC123910730	serine/threonine-protein kinase SRK2A-like, transcript variant X1	Medtr2g006330	0	250	sucrose non-fermenting-like kinase 2 family protein
CH_165	1	165	NC_060060.1_34138967_T.C	LG2	34138967	0.243372	390	0.0912997	1.46623e-07	0.00472303	-0.14096	34187929	34190396	14	48962	downstream	LOC123910743	nifU-like protein 2, chloroplastic	Medtr2g005900	6.01e-126	14	nitrogen fixation protein NifU
CC_205	1	205	NC_060060.1_37047857_T.A	LG2	37047857	0.342649	387	0.060354	2.08435e-10	6.71409e-06	0.253279	37047410	37055103	1	447	in gene	LOC123905976	WD repeat-containing protein 75	Medtr4g127820	0	63	transducin/WD-like repeat-protein
CC_205	1	205	NC_060060.1_37047857_T.A	LG2	37047857	0.342649	387	0.060354	2.08435e-10	6.71409e-06	0.253279	37037901	37043859	2	3998	upstream	LOC123909733	probable receptor-like serine/threonine-protein kinase At5g57670	Medtr4g127840	0	251	tyrosine kinase family protein
CC_205	1	205	NC_060060.1_37047857_T.A	LG2	37047857	0.342649	387	0.060354	2.08435e-10	6.71409e-06	0.253279	37056606	37059141	3	8749	downstream	LOC123910854	uncharacterized LOC123910854	Medtr4g127810	4.05e-59	5	hydroxyproline-rich glycoprotein family protein
CC_205	1	205	NC_060060.1_37047857_T.A	LG2	37047857	0.342649	387	0.060354	2.08435e-10	6.71409e-06	0.253279	37063791	37071022	4	15934	downstream	LOC123908106	homogentisate phytyltransferase 1, chloroplastic, transcript variant X3	Medtr4g127800	0	10	homogentisate phytyltransferase
CC_205	1	205	NC_060060.1_37047857_T.A	LG2	37047857	0.342649	387	0.060354	2.08435e-10	6.71409e-06	0.253279	37026124	37030046	5	17811	upstream	LOC123909834	U4/U6.U5 small nuclear ribonucleoprotein 27 kDa protein, transcript variant X2	Medtr4g127860	2.35e-42	1	DUF1777 family protein
CC_205	1	205	NC_060060.1_37047857_T.A	LG2	37047857	0.342649	387	0.060354	2.08435e-10	6.71409e-06	0.253279	37023509	37025059	6	22798	upstream	LOC123907074	ribulose bisphosphate carboxylase small subunit, chloroplastic 3-like	Medtr4g127870	3.27e-119	22	ribulose bisphosphate carboxylase small chain
CC_205	1	205	NC_060060.1_37047857_T.A	LG2	37047857	0.342649	387	0.060354	2.08435e-10	6.71409e-06	0.253279	37016716	37022194	7	25663	upstream	LOC123907073	VIN3-like protein 2, transcript variant X1	Medtr4g127880	0	15	protein vernalization insensitive-like protein
CC_205	1	205	NC_060060.1_37047857_T.A	LG2	37047857	0.342649	387	0.060354	2.08435e-10	6.71409e-06	0.253279	37089495	37096863	8	41638	downstream	LOC123907399	plasma membrane ATPase 4	Medtr4g127710	0	72	plasma membrane H+-ATPase
CC_205	1	205	NC_060060.1_37047857_T.A	LG2	37047857	0.342649	387	0.060354	2.08435e-10	6.71409e-06	0.253279	36999182	37003466	9	44391	upstream	LOC123909493	AP2-like ethylene-responsive transcription factor AIL5	Medtr4g127930	0	349	AP2-like ethylene-responsive transcription factor
CC_205	1	205	NC_060060.1_37047857_T.A	LG2	37047857	0.342649	387	0.060354	2.08435e-10	6.71409e-06	0.253279	37097688	37098213	10	49831	downstream	LOC123904657	uncharacterized LOC123904657	Medtr3g081640	1.02e-16	15	ZIP zinc/iron transport family protein
CC_198	1	198	NC_060061.1_9267342_A.G	LG3	9267342	0.354333	390	0.0838271	6.35804e-10	2.04805e-05	0.333666	9267159	9270454	1	183	in gene	LOC123917030	uncharacterized LOC123917030	Medtr8g089715	1.07e-175	6	alkaline phytoceramidase (APHC)
CC_198	1	198	NC_060061.1_9267342_A.G	LG3	9267342	0.354333	390	0.0838271	6.35804e-10	2.04805e-05	0.333666	9260903	9265678	2	1664	upstream	LOC123917029	uncharacterized LOC123917029, transcript variant X1	Medtr8g089745	0	31	alpha-galactosidase
CC_198	1	198	NC_060061.1_9267342_A.G	LG3	9267342	0.354333	390	0.0838271	6.35804e-10	2.04805e-05	0.333666	9271194	9273862	3	3852	downstream	LOC123917031	protein-tyrosine-phosphatase MKP1-like	Medtr8g089710	0	32	MAP kinase phosphatase
CC_198	1	198	NC_060061.1_9267342_A.G	LG3	9267342	0.354333	390	0.0838271	6.35804e-10	2.04805e-05	0.333666	9255782	9259448	4	7894	upstream	LOC123917028	uncharacterized LOC123917028	Medtr8g089745	0	32	alpha-galactosidase
CC_198	1	198	NC_060061.1_9267342_A.G	LG3	9267342	0.354333	390	0.0838271	6.35804e-10	2.04805e-05	0.333666	9276510	9279459	5	9168	downstream	LOC123917032	pentatricopeptide repeat-containing protein At1g13040, mitochondrial	Medtr8g089700	0	1226	PPR containing plant-like protein
CC_198	1	198	NC_060061.1_9267342_A.G	LG3	9267342	0.354333	390	0.0838271	6.35804e-10	2.04805e-05	0.333666	9253084	9254108	6	13234	upstream	LOC123917026	60S acidic ribosomal protein P3-like	Medtr8g089790	6.83e-24	2	60S acidic ribosomal protein
CC_198	1	198	NC_060061.1_9267342_A.G	LG3	9267342	0.354333	390	0.0838271	6.35804e-10	2.04805e-05	0.333666	9280725	9282461	7	13383	downstream	LOC123917033	NDR1/HIN1-like protein 6	Medtr8g089695	0	26	transmembrane protein, putative
CC_198	1	198	NC_060061.1_9267342_A.G	LG3	9267342	0.354333	390	0.0838271	6.35804e-10	2.04805e-05	0.333666	9282889	9287871	8	15547	downstream	LOC123917034	putative leucine-rich repeat-containing protein DDB_G0290503	Medtr8g089685	0	9	myosin heavy chain, putative
CC_198	1	198	NC_060061.1_9267342_A.G	LG3	9267342	0.354333	390	0.0838271	6.35804e-10	2.04805e-05	0.333666	9236564	9243059	9	24283	upstream	LOC123917023	eukaryotic translation initiation factor 4B2-like	Medtr8g089785	0	6	plant-specific eukaryotic initiation factor 4B
CC_198	1	198	NC_060061.1_9267342_A.G	LG3	9267342	0.354333	390	0.0838271	6.35804e-10	2.04805e-05	0.333666	9230116	9232390	10	34952	upstream	LOC123917024	GDSL esterase/lipase At3g26430-like	Medtr8g089805	0	167	GDSL-like lipase/acylhydrolase
CC_198	1	198	NC_060061.1_9267342_A.G	LG3	9267342	0.354333	390	0.0838271	6.35804e-10	2.04805e-05	0.333666	9226487	9229719	11	37623	upstream	LOC123917025	GDSL esterase/lipase At3g26430-like, transcript variant X1	Medtr8g089805	1.87e-139	229	GDSL-like lipase/acylhydrolase
CC_198	1	198	NC_060061.1_9267342_A.G	LG3	9267342	0.354333	390	0.0838271	6.35804e-10	2.04805e-05	0.333666	9306654	9310795	12	39312	downstream	LOC123917035	E3 ubiquitin-protein ligase RGLG5-like, transcript variant X2	Medtr8g089670	0	48	E3 ubiquitin-protein ligase RGLG2-like protein
CC_198	1	198	NC_060061.1_9267342_A.G	LG3	9267342	0.354333	390	0.0838271	6.35804e-10	2.04805e-05	0.333666	9219401	9224789	13	42553	upstream	LOC123917022	chloroplast sensor kinase, chloroplastic	Medtr8g089810	0	8	sensor kinase
CC_198	1	198	NC_060061.1_9267342_A.G	LG3	9267342	0.354333	390	0.0838271	6.35804e-10	2.04805e-05	0.333666	9312640	9316478	14	45298	downstream	LOC123917038	glycosyl hydrolase 5 family protein-like	Medtr8g089665	0	18	cellulase (glycosyl hydrolase family 5)
CC_198	1	198	NC_060061.1_9267342_A.G	LG3	9267342	0.354333	390	0.0838271	6.35804e-10	2.04805e-05	0.333666	9317029	9320603	15	49687	downstream	LOC123917037	protein SIEVE ELEMENT OCCLUSION B-like	Medtr8g089660	0	31	sieve element occlusion protein
CH_205	1	205	NC_060061.1_26803013_T.C	LG3	26803013	0.362784	388	0.114023	2.45453e-07	0.00395327	-0.160552	26800603	26810084	1	2410	in gene	LOC123918717	uncharacterized LOC123918717	#N/A	#N/A	#N/A	#N/A
CH_205	1	205	NC_060061.1_26803013_T.C	LG3	26803013	0.362784	388	0.114023	2.45453e-07	0.00395327	-0.160552	26814490	26814596	2	11477	downstream	LOC123919183	small nucleolar RNA R71	#N/A	#N/A	#N/A	#N/A
CH_205	1	205	NC_060061.1_26803013_T.C	LG3	26803013	0.362784	388	0.114023	2.45453e-07	0.00395327	-0.160552	26778661	26787734	3	15279	upstream	LOC123918715	uncharacterized LOC123918715, transcript variant X4	Medtr1g094165	1.38e-32	8	microtubule organization protein
CH_205	1	205	NC_060061.1_26803013_T.C	LG3	26803013	0.362784	388	0.114023	2.45453e-07	0.00395327	-0.160552	26766299	26767530	4	35483	upstream	LOC123914862	uncharacterized LOC123914862	Medtr4g045863	2.23e-82	144	DUF4283 domain protein
CH_205	1	205	NC_060061.1_26803013_T.C	LG3	26803013	0.362784	388	0.114023	2.45453e-07	0.00395327	-0.160552	26842108	26844412	5	39095	downstream	LOC123918810	cyclin-B1-2-like	Medtr4g077240	1.47e-93	11	proteasome maturation factor UMP1 family protein
CH_205	1	205	NC_060061.1_26803013_T.C	LG3	26803013	0.362784	388	0.114023	2.45453e-07	0.00395327	-0.160552	26757540	26761183	6	41830	upstream	LOC123915749	serine/threonine-protein phosphatase 4 regulatory subunit 2	Medtr4g077610	8.89e-126	5	PPP4R2 protein
CH_205	1	205	NC_060061.1_26803013_T.C	LG3	26803013	0.362784	388	0.114023	2.45453e-07	0.00395327	-0.160552	26852156	26854458	7	49143	downstream	LOC123918815	cyclin-B1-2-like	Medtr4g077240	1.47e-93	11	proteasome maturation factor UMP1 family protein
CH_205	1	205	NC_060061.1_29630157_T.A	LG3	29630157	0.464562	388	0.0685989	1.81527e-09	5.84734e-05	0.245628	29630328	29637522	1	171	downstream	LOC123915918	uncharacterized LOC123915918, transcript variant X2	Medtr3g077550	0	4	transmembrane protein, putative
CH_205	1	205	NC_060061.1_29630157_T.A	LG3	29630157	0.464562	388	0.0685989	1.81527e-09	5.84734e-05	0.245628	29641303	29643899	2	11146	downstream	LOC123918302	uncharacterized LOC123918302	#N/A	#N/A	#N/A	#N/A
CH_205	1	205	NC_060061.1_29630157_T.A	LG3	29630157	0.464562	388	0.0685989	1.81527e-09	5.84734e-05	0.245628	29647415	29648987	3	17258	downstream	LOC123918300	uncharacterized LOC123918300	#N/A	#N/A	#N/A	#N/A
CH_205	1	205	NC_060061.1_29630157_T.A	LG3	29630157	0.464562	388	0.0685989	1.81527e-09	5.84734e-05	0.245628	29596677	29610782	4	19375	upstream	LOC123914930	endoglucanase 12-like	Medtr3g082440	0	36	endo-1,4-beta-glucanase
CH_205	1	205	NC_060061.1_29630157_T.A	LG3	29630157	0.464562	388	0.0685989	1.81527e-09	5.84734e-05	0.245628	29663507	29664549	5	33350	downstream	LOC123918301	uncharacterized LOC123918301	#N/A	#N/A	#N/A	#N/A
CH_205	1	205	NC_060061.1_29630157_T.A	LG3	29630157	0.464562	388	0.0685989	1.81527e-09	5.84734e-05	0.245628	29570465	29595953	6	34204	upstream	LOC123916784	uncharacterized LOC123916784, transcript variant X8	Medtr6g072250	0.07	5	disease resistance protein (TIR-NBS-LRR class)
CH_205	1	205	NC_060061.1_29630157_T.A	LG3	29630157	0.464562	388	0.0685989	1.81527e-09	5.84734e-05	0.245628	29669066	29670925	7	38909	downstream	LOC123916360	protein STRICTOSIDINE SYNTHASE-LIKE 11-like	Medtr2g058450	0	33	strictosidine synthase
CH_205	1	205	NC_060061.1_29630157_T.A	LG3	29630157	0.464562	388	0.0685989	1.81527e-09	5.84734e-05	0.245628	29669604	29680219	8	39447	downstream	LOC123916361	kinetochore protein NUF2 homolog, transcript variant X3	Medtr4g049650	1.22e-25	14	kinetochore Nuf2-like protein
CC_212	2	212	NC_060062.1_20504973_T.A	LG4	20504973	0.473769	390	0.0588779	5.61844e-10	1.80981e-05	0.226857	20504814	20507249	1	159	in gene	LOC123882092	pectinesterase/pectinesterase inhibitor-like	Medtr4g120290	0	133	pectinesterase/pectinesterase inhibitor
CC_212	2	212	NC_060062.1_20504973_T.A	LG4	20504973	0.473769	390	0.0588779	5.61844e-10	1.80981e-05	0.226857	20507988	20509392	2	3015	downstream	LOC123882093	RING-H2 finger protein ATL2-like	Medtr4g120270	1.16e-84	251	RING-H2 zinc finger protein
CC_212	2	212	NC_060062.1_20504973_T.A	LG4	20504973	0.473769	390	0.0588779	5.61844e-10	1.80981e-05	0.226857	20511102	20513140	3	6129	downstream	LOC123882094	uncharacterized LOC123882094, transcript variant X1	Medtr3g020520	0.54	3	NB-ARC domain protein
CC_212	2	212	NC_060062.1_20504973_T.A	LG4	20504973	0.473769	390	0.0588779	5.61844e-10	1.80981e-05	0.226857	20491663	20493644	4	11329	upstream	LOC123922250	exopolygalacturonase-like	Medtr4g120320	0	83	polygalacturonase
CC_212	2	212	NC_060062.1_20504973_T.A	LG4	20504973	0.473769	390	0.0588779	5.61844e-10	1.80981e-05	0.226857	20516651	20519190	5	11678	downstream	LOC123882096	epoxide hydrolase A-like	Medtr4g120240	0	56	epoxide hydrolase
CC_212	2	212	NC_060062.1_20504973_T.A	LG4	20504973	0.473769	390	0.0588779	5.61844e-10	1.80981e-05	0.226857	20519466	20522981	6	14493	downstream	LOC123882097	probable acylpyruvase FAHD1, mitochondrial	Medtr4g120230	2.88e-153	7	fumarylacetoacetate hydrolase family protein
CC_212	2	212	NC_060062.1_20504973_T.A	LG4	20504973	0.473769	390	0.0588779	5.61844e-10	1.80981e-05	0.226857	20523476	20524895	7	18503	downstream	LOC123882098	toll/interleukin-1 receptor-like protein	Medtr5g092350	2.37e-77	292	TIR-like domain protein TSDC protein
CC_212	2	212	NC_060062.1_20504973_T.A	LG4	20504973	0.473769	390	0.0588779	5.61844e-10	1.80981e-05	0.226857	20478225	20480320	8	24653	upstream	LOC123882091	multiple organellar RNA editing factor 3, mitochondrial	Medtr4g120340	2.77e-149	38	plastid developmental protein DAG
CC_212	2	212	NC_060062.1_20504973_T.A	LG4	20504973	0.473769	390	0.0588779	5.61844e-10	1.80981e-05	0.226857	20471320	20474638	9	30335	upstream	LOC123882090	putative lysozyme-like protein	Medtr4g120360	0	35	TPR repeat protein
CC_212	2	212	NC_060062.1_20504973_T.A	LG4	20504973	0.473769	390	0.0588779	5.61844e-10	1.80981e-05	0.226857	20535770	20536981	10	30797	downstream	LOC123922251	heat shock 70 kDa protein 18-like	Medtr4g063710	8.24e-119	105	heat shock cognate 70 kDa protein
CC_212	2	212	NC_060062.1_20504973_T.A	LG4	20504973	0.473769	390	0.0588779	5.61844e-10	1.80981e-05	0.226857	20537113	20541594	11	32140	downstream	LOC123882099	lipoamide acyltransferase component of branched-chain alpha-keto acid dehydrogenase complex, mitochondrial	Medtr4g120220	0	22	2-oxoacid dehydrogenase acyltransferase family protein
CC_212	2	212	NC_060062.1_20504973_T.A	LG4	20504973	0.473769	390	0.0588779	5.61844e-10	1.80981e-05	0.226857	20467720	20468518	12	36455	upstream	LOC123882089	growth/differentiation factor 7	Medtr4g120400	8.54e-61	3	hypothetical protein
CC_212	2	212	NC_060062.1_20504973_T.A	LG4	20504973	0.473769	390	0.0588779	5.61844e-10	1.80981e-05	0.226857	20546168	20547106	13	41195	downstream	LOC123882100	FCS-Like Zinc finger 15-like	Medtr4g120160	1.15e-34	23	DUF581 family protein
CC_212	2	212	NC_060062.1_20504973_T.A	LG4	20504973	0.473769	390	0.0588779	5.61844e-10	1.80981e-05	0.226857	20460980	20463713	14	41260	upstream	LOC123882087	probable protein phosphatase 2C 73, transcript variant X1	Medtr4g120410	0	95	catalytic/protein phosphatase type 2C
CC_212	2	212	NC_060062.1_20504973_T.A	LG4	20504973	0.473769	390	0.0588779	5.61844e-10	1.80981e-05	0.226857	20457237	20459851	15	45122	upstream	LOC123882088	uncharacterized LOC123882088	Medtr4g120420	1.91e-156	8	hypothetical protein
CC_212	2	212	NC_060062.1_20504973_T.A	LG4	20504973	0.473769	390	0.0588779	5.61844e-10	1.80981e-05	0.226857	20552142	20553205	16	47169	downstream	LOC123922252	protein FAR1-RELATED SEQUENCE 5-like	Medtr4g119600	1.48e-69	148	FAR1 DNA-binding domain protein
CC_212	2	212	NC_060062.1_20504973_T.A	LG4	20504973	0.473769	390	0.0588779	5.61844e-10	1.80981e-05	0.226857	20553294	20555626	17	48321	downstream	LOC123922253	protein MAIN-LIKE 1-like	Medtr0251s0060	7.15e-14	34	hypothetical protein
CC_225	2	225	NC_060062.1_42084107_T.C	LG4	42084107	0.454806	387	0.0531095	8.50731e-09	0.000274038	0.141902	42084385	42089674	1	278	downstream	LOC123922699	probable glycosyltransferase At5g20260	Medtr4g115530	0	56	glycosyltransferase
CC_225	2	225	NC_060062.1_42084107_T.C	LG4	42084107	0.454806	387	0.0531095	8.50731e-09	0.000274038	0.141902	42064437	42079339	2	4768	upstream	LOC123881919	uncharacterized LOC123881919, transcript variant X1	#N/A	#N/A	#N/A	#N/A
CC_225	2	225	NC_060062.1_42084107_T.C	LG4	42084107	0.454806	387	0.0531095	8.50731e-09	0.000274038	0.141902	42091041	42094418	3	6934	downstream	LOC123881921	probable glycosyltransferase At5g20260, transcript variant X1	Medtr4g115460	0	55	exostosin family protein
CC_225	2	225	NC_060062.1_42084107_T.C	LG4	42084107	0.454806	387	0.0531095	8.50731e-09	0.000274038	0.141902	42095867	42104811	4	11760	downstream	LOC123881922	N-alpha-acetyltransferase 35, NatC auxiliary subunit, transcript variant X1	Medtr4g115450	0	13	N-alpha-acetyltransferase 35, NatC auxiliary subunit
CC_225	2	225	NC_060062.1_42084107_T.C	LG4	42084107	0.454806	387	0.0531095	8.50731e-09	0.000274038	0.141902	42052903	42055626	5	28481	upstream	LOC123881918	probable glycosyltransferase At3g42180	Medtr4g115540	0	50	glycosyltransferase
CC_225	2	225	NC_060062.1_42084107_T.C	LG4	42084107	0.454806	387	0.0531095	8.50731e-09	0.000274038	0.141902	42113015	42117902	6	28908	downstream	LOC123881923	putative clathrin assembly protein At5g35200, transcript variant X3	Medtr4g115420	0	20	clathrin assembly plant-like protein, putative
CC_225	2	225	NC_060062.1_42084107_T.C	LG4	42084107	0.454806	387	0.0531095	8.50731e-09	0.000274038	0.141902	42120782	42123151	7	36675	downstream	LOC123881924	40S ribosomal protein S10-1-like	Medtr8g098850	7.23e-64	9	plectin/S10 domain protein
CC_225	2	225	NC_060062.1_42084107_T.C	LG4	42084107	0.454806	387	0.0531095	8.50731e-09	0.000274038	0.141902	42125042	42129218	8	40935	downstream	LOC123881926	uncharacterized LOC123881926, transcript variant X1	Medtr4g115400	0	6	BSD domain protein
CC_225	2	225	NC_060062.1_42084107_T.C	LG4	42084107	0.454806	387	0.0531095	8.50731e-09	0.000274038	0.141902	42038744	42041719	9	42388	upstream	LOC123881917	heptahelical transmembrane protein 1	Medtr4g115580	0	6	hemolysin-III-like protein
CC_225	2	225	NC_060062.1_42084107_T.C	LG4	42084107	0.454806	387	0.0531095	8.50731e-09	0.000274038	0.141902	42129394	42131703	10	45287	downstream	LOC123881927	vesicle-associated membrane protein 711-like	Medtr4g115390	7.4e-159	26	synaptobrevin-like protein
CC_225	2	225	NC_060062.1_42084107_T.C	LG4	42084107	0.454806	387	0.0531095	8.50731e-09	0.000274038	0.141902	42132289	42135181	11	48182	downstream	LOC123881928	pentatricopeptide repeat-containing protein At4g19890-like	Medtr7g405940	0	1321	PPR containing plant-like protein
CH_238	2	238	NC_060062.1_52642219_A.C	LG4	52642219	0.468419	389	0.110022	5.65253e-07	0.00364159	0.673465	52640229	52648371	1	1990	in gene	LOC123924406	actin-related protein 8-like, transcript variant X2	Medtr8g070520	0	22	macronuclear actin
CH_238	2	238	NC_060062.1_52642219_A.C	LG4	52642219	0.468419	389	0.110022	5.65253e-07	0.00364159	0.673465	52632685	52636179	2	6040	upstream	LOC123924404	probable calcium-binding protein CML21, transcript variant X1	Medtr8g070510	2.16e-146	159	EF hand calcium-binding family protein
CH_238	2	238	NC_060062.1_52642219_A.C	LG4	52642219	0.468419	389	0.110022	5.65253e-07	0.00364159	0.673465	52610900	52624749	3	17470	upstream	LOC123924403	protein RRC1-like, transcript variant X4	Medtr8g070490	0	92	RNA recognition motif (RRM) containing protein
CH_238	2	238	NC_060062.1_52642219_A.C	LG4	52642219	0.468419	389	0.110022	5.65253e-07	0.00364159	0.673465	52666201	52681228	4	23982	downstream	LOC123924407	phototropin-2, transcript variant X1	Medtr8g070530	0	266	phototropin-2 protein
CH_238	2	238	NC_060062.1_52642219_A.C	LG4	52642219	0.468419	389	0.110022	5.65253e-07	0.00364159	0.673465	52671235	52674370	5	29016	downstream	LOC123924408	probable nucleoredoxin 1	Medtr8g064810	0	108	protein disulfide isomerase (PDI)-like protein
CH_238	2	238	NC_060062.1_52642219_A.C	LG4	52642219	0.468419	389	0.110022	5.65253e-07	0.00364159	0.673465	52603732	52609283	6	32936	upstream	LOC123924402	uncharacterized LOC123924402	Medtr8g070480	0	11	plant/MCA23-20 protein
CH_238	2	238	NC_060062.1_52642219_A.C	LG4	52642219	0.468419	389	0.110022	5.65253e-07	0.00364159	0.673465	52682540	52687931	7	40321	downstream	LOC123924409	CTP synthase-like	Medtr8g070540	0	15	CTP synthase-like protein
CH_238	2	238	NC_060062.1_52642219_A.C	LG4	52642219	0.468419	389	0.110022	5.65253e-07	0.00364159	0.673465	52594309	52600737	8	41482	upstream	LOC123924401	bZIP transcription factor 16-like, transcript variant X2	Medtr8g070820	0	67	bZIP transcription factor family protein
CH_238	2	238	NC_060062.1_52642219_A.C	LG4	52642219	0.468419	389	0.110022	5.65253e-07	0.00364159	0.673465	52585149	52593042	9	49177	upstream	LOC123921032	plastidal glycolate/glycerate translocator 1, chloroplastic, transcript variant X1	Medtr8g070830	0	4	membrane protein, putative
CC_195	2	195	NC_060062.1_53931991_A.G	LG4	53931991	0.332211	389	0.112898	4.94844e-07	0.0159399	-0.177712	53931715	53946411	1	276	in gene	LOC123924496	kinesin-like protein KIN-14B	Medtr8g471180	0	73	kinesin-like protein for actin based movement protein
CC_195	2	195	NC_060062.1_53931991_A.G	LG4	53931991	0.332211	389	0.112898	4.94844e-07	0.0159399	-0.177712	53929800	53931375	2	616	upstream	LOC123924497	N-acetyl-alpha-D-glucosaminyl L-malate synthase	Medtr8g068840	0	11	glycosyltransferase family 4 protein
CC_195	2	195	NC_060062.1_53931991_A.G	LG4	53931991	0.332211	389	0.112898	4.94844e-07	0.0159399	-0.177712	53925790	53929336	3	2655	upstream	LOC123924495	IMPACT family member in pol 5'region	Medtr8g068855	1.24e-147	7	ribosomal protein S5 domain protein
CC_195	2	195	NC_060062.1_53931991_A.G	LG4	53931991	0.332211	389	0.112898	4.94844e-07	0.0159399	-0.177712	53925665	53925746	4	6245	upstream	TRNAS-GCU-10	tRNA-Ser	#N/A	#N/A	#N/A	#N/A
CC_195	2	195	NC_060062.1_53931991_A.G	LG4	53931991	0.332211	389	0.112898	4.94844e-07	0.0159399	-0.177712	53948647	53950646	5	16656	downstream	LOC123924498	uncharacterized LOC123924498, transcript variant X2	Medtr3g065340	0.4	7	ATP synthase subunit beta, putative
CC_195	2	195	NC_060062.1_53931991_A.G	LG4	53931991	0.332211	389	0.112898	4.94844e-07	0.0159399	-0.177712	53908943	53909548	6	22443	upstream	LOC123922922	uncharacterized LOC123922922	Medtr1g056260	5.8e-08	26	hypothetical protein
CC_195	2	195	NC_060062.1_53931991_A.G	LG4	53931991	0.332211	389	0.112898	4.94844e-07	0.0159399	-0.177712	53954959	53957939	7	22968	downstream	LOC123924499	very-long-chain (3R)-3-hydroxyacyl-CoA dehydratase PASTICCINO 2A	Medtr8g471160	3.15e-126	6	3-hydroxyacyl-CoA dehydratase
CC_195	2	195	NC_060062.1_53931991_A.G	LG4	53931991	0.332211	389	0.112898	4.94844e-07	0.0159399	-0.177712	53958477	53961108	8	26486	downstream	LOC123922923	uncharacterized LOC123922923	Medtr3g081050	3.77e-106	284	hypothetical protein
CC_195	2	195	NC_060062.1_53931991_A.G	LG4	53931991	0.332211	389	0.112898	4.94844e-07	0.0159399	-0.177712	53901870	53903679	9	28312	upstream	LOC123924494	mitochondrial uncoupling protein 5-like	Medtr8g068890	0	141	dicarboxylate carrier protein
CC_195	2	195	NC_060062.1_53931991_A.G	LG4	53931991	0.332211	389	0.112898	4.94844e-07	0.0159399	-0.177712	53965733	53969217	10	33742	downstream	LOC123924500	uncharacterized protein At4g38062-like, transcript variant X2	Medtr8g471150	0	10	basic helix loop helix protein, putative
CC_195	2	195	NC_060062.1_53931991_A.G	LG4	53931991	0.332211	389	0.112898	4.94844e-07	0.0159399	-0.177712	53892335	53897573	11	34418	upstream	LOC123924493	ATP-dependent 6-phosphofructokinase 5, chloroplastic-like	Medtr8g069040	0	16	6-phosphofructokinase
CC_195	2	195	NC_060062.1_53931991_A.G	LG4	53931991	0.332211	389	0.112898	4.94844e-07	0.0159399	-0.177712	53971338	53975057	12	39347	downstream	LOC123924501	uncharacterized LOC123924501, transcript variant X3	Medtr8g471140	2.31e-62	7	hypothetical protein
CC_195	2	195	NC_060062.1_53931991_A.G	LG4	53931991	0.332211	389	0.112898	4.94844e-07	0.0159399	-0.177712	53885077	53890486	13	41505	upstream	LOC123924491	GLABRA2 expression modulator-like, transcript variant X2	Medtr8g069110	9.18e-144	19	GLABRA 2 expression modulator-like protein
CC_195	2	195	NC_060062.1_53931991_A.G	LG4	53931991	0.332211	389	0.112898	4.94844e-07	0.0159399	-0.177712	53976359	53980867	14	44368	downstream	LOC123924503	protein NETWORKED 2D-like	Medtr8g471130	0	21	kinase interacting (KIP1-like) family protein
CH_225	1	225	NC_060063.1_4412473_C.T	LG5	4412473	0.427558	389	0.164176	5.59732e-08	0.00180301	0.239326	4409574	4412541	1	68	in gene	LOC123887385	uncharacterized LOC123887385, transcript variant X2	#N/A	#N/A	#N/A	#N/A
CH_225	1	225	NC_060063.1_4412473_C.T	LG5	4412473	0.427558	389	0.164176	5.59732e-08	0.00180301	0.239326	4400245	4408506	2	3967	upstream	LOC123885882	uncharacterized protein At4g26485-like	Medtr6g082340	5.61e-102	14	methyltransferase small domain protein
CH_225	1	225	NC_060063.1_4412473_C.T	LG5	4412473	0.427558	389	0.164176	5.59732e-08	0.00180301	0.239326	4420696	4421662	3	8223	downstream	LOC123885883	uncharacterized LOC123885883	Medtr3g451050	3.53e-50	29	envelope-like protein, putative
CH_225	1	225	NC_060063.1_4412473_C.T	LG5	4412473	0.427558	389	0.164176	5.59732e-08	0.00180301	0.239326	4397459	4398856	4	13617	upstream	LOC123887384	zinc finger BED domain-containing protein RICESLEEPER 3-like	Medtr1g072250	0.02	12	RAN GTPase activating protein
CH_225	1	225	NC_060063.1_4412473_C.T	LG5	4412473	0.427558	389	0.164176	5.59732e-08	0.00180301	0.239326	4426884	4426955	5	14411	downstream	TRNAK-UUU-13	tRNA-Lys	#N/A	#N/A	#N/A	#N/A
CH_225	1	225	NC_060063.1_4412473_C.T	LG5	4412473	0.427558	389	0.164176	5.59732e-08	0.00180301	0.239326	4430384	4431168	6	17911	downstream	LOC123885884	partial=true	Medtr6g082310	5.98e-83	10	DUF2431 domain protein
CH_225	1	225	NC_060063.1_4412473_C.T	LG5	4412473	0.427558	389	0.164176	5.59732e-08	0.00180301	0.239326	4433840	4435169	7	21367	downstream	LOC123885885	uncharacterized protein At4g26485-like	Medtr6g082310	1.28e-115	10	DUF2431 domain protein
CH_225	1	225	NC_060063.1_4412473_C.T	LG5	4412473	0.427558	389	0.164176	5.59732e-08	0.00180301	0.239326	4384477	4387551	8	24922	upstream	LOC123887383	uncharacterized LOC123887383	Medtr6g082400	0	35	octicosapeptide/phox/Bem1p family protein
CH_225	1	225	NC_060063.1_4412473_C.T	LG5	4412473	0.427558	389	0.164176	5.59732e-08	0.00180301	0.239326	4438453	4440429	9	25980	downstream	LOC123887386	heavy metal-associated isoprenylated plant protein 16-like, transcript variant X1	Medtr6g082280	1.13e-41	37	hypothetical protein
CH_225	1	225	NC_060063.1_4412473_C.T	LG5	4412473	0.427558	389	0.164176	5.59732e-08	0.00180301	0.239326	4448916	4452179	10	36443	downstream	LOC123887387	uncharacterized LOC123887387, transcript variant X3	#N/A	#N/A	#N/A	#N/A
CH_225	1	225	NC_060063.1_4412473_C.T	LG5	4412473	0.427558	389	0.164176	5.59732e-08	0.00180301	0.239326	4374844	4375309	11	37164	upstream	LOC123885881	uncharacterized LOC123885881	Medtr3g064850	2.31e-07	20	hypothetical protein
CC_198	1	198	NC_060063.1_6098087_G.A	LG5	6098087	0.344705	390	0.0918014	1.55542e-07	0.00250516	0.261109	6091276	6099193	1	1106	in gene	LOC123883454	probable ADP-ribosylation factor GTPase-activating protein AGD14	Medtr6g027300	0	26	ARF GTPase activator
CC_198	1	198	NC_060063.1_6098087_G.A	LG5	6098087	0.344705	390	0.0918014	1.55542e-07	0.00250516	0.261109	6099859	6102400	2	1772	downstream	LOC123883455	probable arabinosyltransferase ARAD1	Medtr6g027310	0	52	secondary cell wall glycosyltransferase family 47 protein
CC_198	1	198	NC_060063.1_6098087_G.A	LG5	6098087	0.344705	390	0.0918014	1.55542e-07	0.00250516	0.261109	6065838	6085831	3	12256	upstream	LOC123884255	regulation of nuclear pre-mRNA domain-containing protein 1A-like	Medtr6g027180	0	17	RNA polymerase II-binding domain protein
CC_198	1	198	NC_060063.1_6098087_G.A	LG5	6098087	0.344705	390	0.0918014	1.55542e-07	0.00250516	0.261109	6135707	6136654	4	37620	downstream	LOC123884964	uncharacterized LOC123884964	Medtr6g027320	9.46e-20	12	transmembrane protein, putative
CC_198	1	198	NC_060063.1_6098087_G.A	LG5	6098087	0.344705	390	0.0918014	1.55542e-07	0.00250516	0.261109	6139835	6144792	5	41748	downstream	LOC123885932	transcription factor MYB56-like	Medtr6g027370	3.53e-81	206	myb transcription factor
CC_198	1	198	NC_060063.1_6098087_G.A	LG5	6098087	0.344705	390	0.0918014	1.55542e-07	0.00250516	0.261109	6047473	6051517	6	46570	upstream	LOC123887425	probable steroid-binding protein 3	Medtr6g027160	6.1e-112	14	cytochrome b5-like heme/steroid-binding domain protein
CC_258	2	258	NC_060063.1_49890749_T.A	LG5	49890749	0.110923	390	0.0657852	2.43466e-08	0.000784253	0.226744	49890287	49894615	1	462	in gene	LOC123882976	MA3 DOMAIN-CONTAINING TRANSLATION REGULATORY FACTOR 1-like	Medtr4g104360	0	26	topoisomerase-like protein
CC_258	2	258	NC_060063.1_49890749_T.A	LG5	49890749	0.110923	390	0.0657852	2.43466e-08	0.000784253	0.226744	49898563	49904307	2	7814	downstream	LOC123887001	protein STICHEL-like 2	Medtr4g104350	0	19	DNA polymerase III subunit gamma/tau
CC_258	2	258	NC_060063.1_49890749_T.A	LG5	49890749	0.110923	390	0.0657852	2.43466e-08	0.000784253	0.226744	49874390	49882538	3	8211	upstream	LOC123882932	zinc finger CCCH domain-containing protein 67, transcript variant X2	Medtr4g104260	0	65	zinc finger C-x8-C-x5-C-x3-H type family protein
CC_258	2	258	NC_060063.1_49890749_T.A	LG5	49890749	0.110923	390	0.0657852	2.43466e-08	0.000784253	0.226744	49880657	49881638	4	9111	upstream	LOC123882934	uncharacterized LOC123882934	#N/A	#N/A	#N/A	#N/A
CC_258	2	258	NC_060063.1_49890749_T.A	LG5	49890749	0.110923	390	0.0657852	2.43466e-08	0.000784253	0.226744	49905308	49908324	5	14559	downstream	LOC123885572	WAT1-related protein At4g30420-like	Medtr2g065550	0	103	nodulin MtN21/EamA-like transporter family protein
CC_258	2	258	NC_060063.1_49890749_T.A	LG5	49890749	0.110923	390	0.0657852	2.43466e-08	0.000784253	0.226744	49865494	49867880	6	22869	upstream	LOC123885690	GDSL esterase/lipase At3g48460	Medtr4g104240	0	160	GDSL-like lipase/acylhydrolase
CC_258	2	258	NC_060063.1_49890749_T.A	LG5	49890749	0.110923	390	0.0657852	2.43466e-08	0.000784253	0.226744	49860397	49861804	7	28945	upstream	LOC123887200	uncharacterized LOC123887200	#N/A	#N/A	#N/A	#N/A
CC_258	2	258	NC_060063.1_49890749_T.A	LG5	49890749	0.110923	390	0.0657852	2.43466e-08	0.000784253	0.226744	49922706	49925361	8	31957	downstream	LOC123883873	probable pectate lyase 22	Medtr4g104320	0	37	pectate lyase family protein
CC_258	2	258	NC_060063.1_49890749_T.A	LG5	49890749	0.110923	390	0.0657852	2.43466e-08	0.000784253	0.226744	49853292	49857530	9	33219	upstream	LOC123887028	uncharacterized LOC123887028, transcript variant X2	Medtr4g104230	4.43e-143	4	zinc finger protein
CC_258	2	258	NC_060063.1_49890749_T.A	LG5	49890749	0.110923	390	0.0657852	2.43466e-08	0.000784253	0.226744	49853292	49857530	10	33219	upstream	LOC123887028	uncharacterized LOC123887028, transcript variant X1	Medtr4g104230	4.43e-143	4	zinc finger protein
CC_258	2	258	NC_060063.1_49890749_T.A	LG5	49890749	0.110923	390	0.0657852	2.43466e-08	0.000784253	0.226744	49849948	49852050	11	38699	upstream	LOC123886844	30S ribosomal protein S21, chloroplastic-like	Medtr4g104210	1.83e-14	2	ribosomal protein S21
CC_258	2	258	NC_060063.1_49890749_T.A	LG5	49890749	0.110923	390	0.0657852	2.43466e-08	0.000784253	0.226744	49934235	49934728	12	43486	downstream	LOC123886846	two-component response regulator 24-like	Medtr7g098910	9.53e-80	53	response regulator receiver domain protein
CC_258	2	258	NC_060063.1_49890749_T.A	LG5	49890749	0.110923	390	0.0657852	2.43466e-08	0.000784253	0.226744	49843355	49847061	13	43688	upstream	LOC123885272	26S proteasome non-ATPase regulatory subunit 6 homolog	Medtr4g104080	0	10	26S proteasome non-ATPase regulatory subunit 6
CC_258	2	258	NC_060063.1_49890749_T.A	LG5	49890749	0.110923	390	0.0657852	2.43466e-08	0.000784253	0.226744	49935495	49936748	14	44746	downstream	LOC123887030	uncharacterized LOC123887030	Medtr7g098900	2.97e-31	7	transducin/WD-like repeat-protein
CC_258	2	258	NC_060063.1_49890749_T.A	LG5	49890749	0.110923	390	0.0657852	2.43466e-08	0.000784253	0.226744	49833438	49841843	15	48906	upstream	LOC123885605	uncharacterized protein slr0889-like	Medtr4g104070	0	57	ubiquinone biosynthesis protein coq-8, putative
CH_238	1	238	NC_060064.1_36266159_G.A	LG6	36266159	0.465681	389	0.232187	6.24378e-08	0.000771822	0.735861	36257163	36266485	1	326	in gene	LOC123889047	pre-mRNA-processing factor 39	Medtr7g098430	0	34	Pre-mRNA-processing factor 39
CH_238	1	238	NC_060064.1_36266159_G.A	LG6	36266159	0.465681	389	0.232187	6.24378e-08	0.000771822	0.735861	36268784	36273636	2	2625	downstream	LOC123889048	nuclear transport factor 2, transcript variant X3	Medtr7g098440	0	66	ras GTPase-activating binding-like protein
CH_238	1	238	NC_060064.1_36266159_G.A	LG6	36266159	0.465681	389	0.232187	6.24378e-08	0.000771822	0.735861	36274382	36276570	3	8223	downstream	LOC123889058	uncharacterized LOC123889058	Medtr7g098450	2.34e-131	23	TPR repeat protein
CH_238	1	238	NC_060064.1_36266159_G.A	LG6	36266159	0.465681	389	0.232187	6.24378e-08	0.000771822	0.735861	36253167	36254546	4	11613	upstream	LOC123889056	protein pleiotropic regulatory locus 1-like	Medtr2g436510	0	514	PP1/PP2A phosphatase pleiotropic regulator PRL1
CH_238	1	238	NC_060064.1_36266159_G.A	LG6	36266159	0.465681	389	0.232187	6.24378e-08	0.000771822	0.735861	36278476	36282192	5	12317	downstream	LOC123889062	glucose-6-phosphate/phosphate translocator 2, chloroplastic-like	Medtr2g022700	1.19e-45	30	glucose-6-phosphate/phosphate translocator-like protein
CH_238	1	238	NC_060064.1_36266159_G.A	LG6	36266159	0.465681	389	0.232187	6.24378e-08	0.000771822	0.735861	36246920	36248299	6	17860	upstream	LOC123889055	protein pleiotropic regulatory locus 1-like	Medtr2g436510	0	526	PP1/PP2A phosphatase pleiotropic regulator PRL1
CH_238	1	238	NC_060064.1_36266159_G.A	LG6	36266159	0.465681	389	0.232187	6.24378e-08	0.000771822	0.735861	36286155	36290348	7	19996	downstream	LOC123889061	uncharacterized LOC123889061	Medtr7g098470	1.33e-128	13	cytochrome oxidase complex assembly protein
CH_238	1	238	NC_060064.1_36266159_G.A	LG6	36266159	0.465681	389	0.232187	6.24378e-08	0.000771822	0.735861	36240701	36242024	8	24135	upstream	LOC123889057	protein pleiotropic regulatory locus 1-like	Medtr2g436510	0	514	PP1/PP2A phosphatase pleiotropic regulator PRL1
CH_238	1	238	NC_060064.1_36266159_G.A	LG6	36266159	0.465681	389	0.232187	6.24378e-08	0.000771822	0.735861	36231030	36239078	9	27081	upstream	LOC123889060	protein pleiotropic regulatory locus 1-like, transcript variant X1	Medtr2g436510	0	579	PP1/PP2A phosphatase pleiotropic regulator PRL1
CH_238	1	238	NC_060064.1_36266159_G.A	LG6	36266159	0.465681	389	0.232187	6.24378e-08	0.000771822	0.735861	36296756	36299062	10	30597	downstream	LOC123889049	FBD-associated F-box protein At3g52670-like	Medtr8g014260	1e-109	286	F-box/RNI/FBD-like domain protein
CH_238	1	238	NC_060064.1_36266159_G.A	LG6	36266159	0.465681	389	0.232187	6.24378e-08	0.000771822	0.735861	36302481	36303369	11	36322	downstream	LOC123889063	probable FBD-associated F-box protein At1g32375	Medtr4g024710	7.57e-47	180	F-box/RNI/FBD-like domain protein
CH_238	1	238	NC_060064.1_36266159_G.A	LG6	36266159	0.465681	389	0.232187	6.24378e-08	0.000771822	0.735861	36304739	36307155	12	38580	downstream	LOC123892191	G-type lectin S-receptor-like serine/threonine-protein kinase At1g11330	Medtr8g013610	0	253	G-type lectin S-receptor-like Serine/Threonine-kinase
CH_238	1	238	NC_060064.1_36266159_G.A	LG6	36266159	0.465681	389	0.232187	6.24378e-08	0.000771822	0.735861	36219399	36223422	13	42737	upstream	LOC123889052	F-box/FBD/LRR-repeat protein At4g26340-like, transcript variant X1	Medtr8g014260	6.7e-133	288	F-box/RNI/FBD-like domain protein
CH_238	1	238	NC_060064.1_36266159_G.A	LG6	36266159	0.465681	389	0.232187	6.24378e-08	0.000771822	0.735861	36309948	36311327	14	43789	downstream	LOC123889053	protein pleiotropic regulatory locus 1-like	Medtr2g436510	0	514	PP1/PP2A phosphatase pleiotropic regulator PRL1
CH_238	1	238	NC_060064.1_36266159_G.A	LG6	36266159	0.465681	389	0.232187	6.24378e-08	0.000771822	0.735861	36312718	36320632	15	46559	downstream	LOC123889059	protein pleiotropic regulatory locus 1-like	Medtr2g436510	0	579	PP1/PP2A phosphatase pleiotropic regulator PRL1
CH_178	1	178	NC_060065.1_42224330_G.A	LG7	42224330	0.470885	390	0.0557117	4.15567e-07	0.0133863	-0.1931	42220533	42235026	1	3797	in gene	LOC123895019	probable disease resistance protein At4g27220, transcript variant X1	Medtr2g072080	0	633	NBS-LRR type disease resistance protein
CH_178	1	178	NC_060065.1_42224330_G.A	LG7	42224330	0.470885	390	0.0557117	4.15567e-07	0.0133863	-0.1931	42202224	42218035	2	6295	upstream	LOC123895016	probable disease resistance protein At4g27220, transcript variant X2	Medtr2g072110	0	658	disease resistance protein (CC-NBS-LRR class) family protein
CH_178	1	178	NC_060065.1_42224330_G.A	LG7	42224330	0.470885	390	0.0557117	4.15567e-07	0.0133863	-0.1931	42234028	42234513	3	9698	downstream	LOC123896435	uncharacterized LOC123896435	Medtr1g101180	1.98e-23	109	hypothetical protein
CH_178	1	178	NC_060065.1_42224330_G.A	LG7	42224330	0.470885	390	0.0557117	4.15567e-07	0.0133863	-0.1931	42237231	42266677	4	12901	downstream	LOC123895017	probable disease resistance protein At4g27220, transcript variant X1	Medtr2g072110	0	676	disease resistance protein (CC-NBS-LRR class) family protein
CH_178	1	178	NC_060065.1_42224330_G.A	LG7	42224330	0.470885	390	0.0557117	4.15567e-07	0.0133863	-0.1931	42183918	42200259	5	24071	upstream	LOC123895018	probable disease resistance protein At1g12290, transcript variant X1	Medtr2g072110	0	596	disease resistance protein (CC-NBS-LRR class) family protein
CH_178	1	178	NC_060065.1_42224330_G.A	LG7	42224330	0.470885	390	0.0557117	4.15567e-07	0.0133863	-0.1931	42179479	42180017	6	44313	upstream	LOC123896434	probable disease resistance protein At1g62630	Medtr2g072020	2.23e-42	263	disease resistance protein (CC-NBS-LRR class) family protein
CH_178	1	178	NC_060065.1_42224330_G.A	LG7	42224330	0.470885	390	0.0557117	4.15567e-07	0.0133863	-0.1931	42269718	42274370	7	45388	downstream	LOC123895022	alcohol dehydrogenase-like 6, transcript variant X1	Medtr6g068930	0	36	zinc-binding alcohol dehydrogenase family protein
CH_178	1	178	NC_060065.1_42224330_G.A	LG7	42224330	0.470885	390	0.0557117	4.15567e-07	0.0133863	-0.1931	42175678	42178376	8	45954	upstream	LOC123896433	uncharacterized LOC123896433	Medtr2g071890	0	753	disease resistance protein (CC-NBS-LRR class) family protein
CH_178	1	178	NC_060065.1_42224330_G.A	LG7	42224330	0.470885	390	0.0557117	4.15567e-07	0.0133863	-0.1931	42270818	42274370	9	46488	downstream	LOC123895022	alcohol dehydrogenase-like 6, transcript variant X2	Medtr6g068930	0	36	zinc-binding alcohol dehydrogenase family protein

## Sheet: Milvus-derived SNPs_50kb
Trait	Year	DOY	SNP ID	Chromosome	Pos	MAF	nobs	Var expl	P.value	H.B.P.Value	Effect	gene_start	gene_stop	ranking (according to distance from SNP)	distance to start or stop of neighbouring gene	Location relative to SNP	Gene ID in Milvus assembly	Orthologuous gene ID in HEN-17 assembly	e-value tBLASTx Ensemble	nr of tBLASTx hits Ensemble	Annotation in HEN-17 red clover assembly	Blast_Plaza_5.0_mtr_prot	e-value tBLASTx PLAZA5.0	nr of tBLASTx hits PLAZA5.0	Annotation in Medicago truncatula PLAZA_5.0
CC_178	19	178	LG1_3190272	LG1	3190272	0.48821	391	0.274751	2.01e-12	1.31e-07	-0.455722	3185561	3193363	1	3091	in gene	Tp57577_TGAC_v2_gene22446	LOC123907411	0	444	putative leucine-rich repeat-containing protein DDB_G0290503	Medtr1g062200.1	0	33	myosin heavy chain-like protein, putative
CC_178	19	178	LG1_3190272	LG1	3190272	0.48821	391	0.274751	2.01e-12	1.31e-07	-0.455722	3197050	3202587	2	6778	downstream	Tp57577_TGAC_v2_gene22456	LOC123907402	0	765	carotene epsilon-monooxygenase%2C chloroplastic	Medtr1g062190.1	0	250	cytochrome P450 family monooxygenase
CC_178	19	178	LG1_3190272	LG1	3190272	0.48821	391	0.274751	2.01e-12	1.31e-07	-0.455722	3204774	3218248	3	14502	downstream	Tp57577_TGAC_v2_gene22449	LOC123902342	3.83e-74	382	peptidyl-prolyl cis-trans isomerase CYP59-like%2C transcript variant X1	Medtr6g016680.1	2.83e-32	121	cell division cycle-like protein
CC_178	19	178	LG1_3190272	LG1	3190272	0.48821	391	0.274751	2.01e-12	1.31e-07	-0.455722	3165056	3173193	4	17079	upstream	Tp57577_TGAC_v2_gene22455	LOC123902616	0	510	increased DNA methylation 1-like	Medtr1g062330.1	0	113	RING/FYVE/PHD zinc finger protein
CC_178	19	178	LG1_3190272	LG1	3190272	0.48821	391	0.274751	2.01e-12	1.31e-07	-0.455722	3162594	3164599	5	25673	upstream	Tp57577_TGAC_v2_gene22450	LOC123904451	0	2002	UDP-glycosyltransferase 73C4-like	Medtr1g062380.1	0	265	UDP-glucosyltransferase family protein
CC_178	19	178	LG1_3190272	LG1	3190272	0.48821	391	0.274751	2.01e-12	1.31e-07	-0.455722	3158709	3161343	6	28929	upstream	Tp57577_TGAC_v2_gene22447	LOC123903014	2.92e-142	75	ribosomal protein S1%2C mitochondrial-like%2C transcript variant X1	Medtr6g012880.1	9.01e-116	15	ribosomal protein S1
CC_178	19	178	LG1_3190272	LG1	3190272	0.48821	391	0.274751	2.01e-12	1.31e-07	-0.455722	3219905	3225823	7	29633	downstream	Tp57577_TGAC_v2_gene22454	LOC123883850	1.23e-43	98	uncharacterized LOC123883850	Medtr2g070750.1	5.42e-11	6	hypothetical protein
CC_178	19	178	LG1_3190272	LG1	3190272	0.48821	391	0.274751	2.01e-12	1.31e-07	-0.455722	3226044	3231563	8	35772	downstream	Tp57577_TGAC_v2_gene22459	LOC123883850	3.71e-67	262	uncharacterized LOC123883850	Medtr8g442420.1	3.62e-29	13	peptidyl-prolyl cis-trans isomerase-like protein
CC_178	19	178	LG1_3190272	LG1	3190272	0.48821	391	0.274751	2.01e-12	1.31e-07	-0.455722	3145714	3146776	9	43496	upstream	Tp57577_TGAC_v2_gene22458	LOC123923908	8.56e-173	405	thaumatin-like protein 1b	Medtr1g062590.1	8.33e-157	53	allergen Pru protein, putative
CC_178	19	178	LG1_3190272	LG1	3190272	0.48821	391	0.274751	2.01e-12	1.31e-07	-0.455722	3234062	3244277	10	43790	downstream	Tp57577_TGAC_v2_gene22448	LOC123902340	0	772	peptidyl-prolyl cis-trans isomerase CYP59-like	Medtr8g442420.1	0	173	peptidyl-prolyl cis-trans isomerase-like protein
CC_178	19	178	LG1_3190272	LG1	3190272	0.48821	391	0.274751	2.01e-12	1.31e-07	-0.455722	3141084	3142859	11	47413	upstream	Tp57577_TGAC_v2_gene22457	LOC123902849	5.82e-159	447	thaumatin-like protein 1b	Medtr1g062590.1	2.11e-146	51	allergen Pru protein, putative
CH_189	20	189	LG1_4925076	LG1	4925076	0.287748	393	0.290961	7.38e-14	2.41e-09	-0.127648	4922080	4924789	1	287	upstream	Tp57577_TGAC_v2_gene6050	LOC123885776	0	468	DEAD-box ATP-dependent RNA helicase 41%2C transcript variant X1	Medtr6g033070.1	0	103	DEAD-box ATP-dependent RNA helicase
CH_189	20	189	LG1_4925076	LG1	4925076	0.287748	393	0.290961	7.38e-14	2.41e-09	-0.127648	4926670	4931672	2	1594	downstream	Tp57577_TGAC_v2_gene6032	LOC123885402	2.42e-154	185	OVARIAN TUMOR DOMAIN-containing deubiquitinating enzyme 12%2C transcript variant X1	Medtr6g033065.1	8.38e-148	83	cysteine proteinase superfamily protein
CH_189	20	189	LG1_4925076	LG1	4925076	0.287748	393	0.290961	7.38e-14	2.41e-09	-0.127648	4913320	4920147	3	4929	upstream	Tp57577_TGAC_v2_gene6109	LOC123884545	0	74	probable magnesium transporter NIPA8%2C transcript variant X1	Medtr6g033100.1	0	6	magnesium transporter NIPA protein
CH_189	20	189	LG1_4925076	LG1	4925076	0.287748	393	0.290961	7.38e-14	2.41e-09	-0.127648	4906219	4909709	4	15367	upstream	Tp57577_TGAC_v2_gene6094	LOC123884733	0	328	transmembrane 9 superfamily member 10-like	Medtr1g014080.1	0	23	endomembrane protein 70 family protein
CH_189	20	189	LG1_4925076	LG1	4925076	0.287748	393	0.290961	7.38e-14	2.41e-09	-0.127648	4940940	4944570	5	15864	downstream	Tp57577_TGAC_v2_gene6084	LOC123884413	0	429	xyloglucan endotransglucosylase/hydrolase protein A	Medtr6g033055.1	0	55	xyloglucan endotransglucosylase/hydrolase family protein
CH_189	20	189	LG1_4925076	LG1	4925076	0.287748	393	0.290961	7.38e-14	2.41e-09	-0.127648	4898440	4905801	6	19275	upstream	Tp57577_TGAC_v2_gene6072	LOC123884732	0	1015	probable cyclic nucleotide-gated ion channel 5%2C transcript variant X1	Medtr4g130820.1	0	42	cyclic nucleotide-gated ion channel-like protein
CH_189	20	189	LG1_4925076	LG1	4925076	0.287748	393	0.290961	7.38e-14	2.41e-09	-0.127648	4948436	4950455	7	23360	downstream	Tp57577_TGAC_v2_gene6052	LOC123884412	5.71e-117	158	protein RICE FLOWERING LOCUS T 1-like	Medtr6g033040.1	3.9e-103	22	flowering locus protein T
CH_189	20	189	LG1_4925076	LG1	4925076	0.287748	393	0.290961	7.38e-14	2.41e-09	-0.127648	4886801	4895129	8	29947	upstream	Tp57577_TGAC_v2_gene6068	LOC123887560	0	968	cyclic nucleotide-gated ion channel 17-like	Medtr2g460590.1	0	42	cyclic nucleotide-gated ion channel-like protein
CH_189	20	189	LG1_4925076	LG1	4925076	0.287748	393	0.290961	7.38e-14	2.41e-09	-0.127648	4963205	4971979	9	38129	downstream	Tp57577_TGAC_v2_gene6097	LOC123885469	4.84e-167	71	uncharacterized metal-dependent hydrolase YabD%2C transcript variant X1	Medtr6g033025.1	6.99e-152	8	TatD-related deoxyribonuclease
CH_189	20	189	LG1_4925076	LG1	4925076	0.287748	393	0.290961	7.38e-14	2.41e-09	-0.127648	4882490	4886406	10	38670	upstream	Tp57577_TGAC_v2_gene6090	LOC123887561	0	107	preprotein translocase subunit SECY%2C chloroplastic%2C transcript variant X1	Medtr2g460600.1	0	8	preprotein translocase subunit SecY
CH_189	20	189	LG1_4925076	LG1	4925076	0.287748	393	0.290961	7.38e-14	2.41e-09	-0.127648	4880050	4880464	11	44612	upstream	Tp57577_TGAC_v2_gene6100	LOC123887563	1.01e-53	292	putative B3 domain-containing protein Os03g0621600	Medtr7g050720.1	5.76e-39	101	transcriptional factor B3 family protein
CH_189	20	189	LG1_4925076	LG1	4925076	0.287748	393	0.290961	7.38e-14	2.41e-09	-0.127648	4869960	4879973	12	45103	upstream	Tp57577_TGAC_v2_gene6085	LOC123887563	5.82e-150	349	putative B3 domain-containing protein Os03g0621600	Medtr7g050720.1	9.96e-103	112	transcriptional factor B3 family protein
CH_178	19	178	LG1_4925141	LG1	4925141	0.21771	393	0.264571	1.51e-19	9.79e-15	-0.123861	4922080	4924789	1	352	upstream	Tp57577_TGAC_v2_gene6050	LOC123885776	0	468	DEAD-box ATP-dependent RNA helicase 41%2C transcript variant X1	Medtr6g033070.1	0	103	DEAD-box ATP-dependent RNA helicase
CH_178	19	178	LG1_4925141	LG1	4925141	0.21771	393	0.264571	1.51e-19	9.79e-15	-0.123861	4926670	4931672	2	1529	downstream	Tp57577_TGAC_v2_gene6032	LOC123885402	2.42e-154	185	OVARIAN TUMOR DOMAIN-containing deubiquitinating enzyme 12%2C transcript variant X1	Medtr6g033065.1	8.38e-148	83	cysteine proteinase superfamily protein
CH_178	19	178	LG1_4925141	LG1	4925141	0.21771	393	0.264571	1.51e-19	9.79e-15	-0.123861	4913320	4920147	3	4994	upstream	Tp57577_TGAC_v2_gene6109	LOC123884545	0	74	probable magnesium transporter NIPA8%2C transcript variant X1	Medtr6g033100.1	0	6	magnesium transporter NIPA protein
CH_178	19	178	LG1_4925141	LG1	4925141	0.21771	393	0.264571	1.51e-19	9.79e-15	-0.123861	4906219	4909709	4	15432	upstream	Tp57577_TGAC_v2_gene6094	LOC123884733	0	328	transmembrane 9 superfamily member 10-like	Medtr1g014080.1	0	23	endomembrane protein 70 family protein
CH_178	19	178	LG1_4925141	LG1	4925141	0.21771	393	0.264571	1.51e-19	9.79e-15	-0.123861	4940940	4944570	5	15799	downstream	Tp57577_TGAC_v2_gene6084	LOC123884413	0	429	xyloglucan endotransglucosylase/hydrolase protein A	Medtr6g033055.1	0	55	xyloglucan endotransglucosylase/hydrolase family protein
CH_178	19	178	LG1_4925141	LG1	4925141	0.21771	393	0.264571	1.51e-19	9.79e-15	-0.123861	4898440	4905801	6	19340	upstream	Tp57577_TGAC_v2_gene6072	LOC123884732	0	1015	probable cyclic nucleotide-gated ion channel 5%2C transcript variant X1	Medtr4g130820.1	0	42	cyclic nucleotide-gated ion channel-like protein
CH_178	19	178	LG1_4925141	LG1	4925141	0.21771	393	0.264571	1.51e-19	9.79e-15	-0.123861	4948436	4950455	7	23295	downstream	Tp57577_TGAC_v2_gene6052	LOC123884412	5.71e-117	158	protein RICE FLOWERING LOCUS T 1-like	Medtr6g033040.1	3.9e-103	22	flowering locus protein T
CH_178	19	178	LG1_4925141	LG1	4925141	0.21771	393	0.264571	1.51e-19	9.79e-15	-0.123861	4886801	4895129	8	30012	upstream	Tp57577_TGAC_v2_gene6068	LOC123887560	0	968	cyclic nucleotide-gated ion channel 17-like	Medtr2g460590.1	0	42	cyclic nucleotide-gated ion channel-like protein
CH_178	19	178	LG1_4925141	LG1	4925141	0.21771	393	0.264571	1.51e-19	9.79e-15	-0.123861	4963205	4971979	9	38064	downstream	Tp57577_TGAC_v2_gene6097	LOC123885469	4.84e-167	71	uncharacterized metal-dependent hydrolase YabD%2C transcript variant X1	Medtr6g033025.1	6.99e-152	8	TatD-related deoxyribonuclease
CH_178	19	178	LG1_4925141	LG1	4925141	0.21771	393	0.264571	1.51e-19	9.79e-15	-0.123861	4882490	4886406	10	38735	upstream	Tp57577_TGAC_v2_gene6090	LOC123887561	0	107	preprotein translocase subunit SECY%2C chloroplastic%2C transcript variant X1	Medtr2g460600.1	0	8	preprotein translocase subunit SecY
CH_178	19	178	LG1_4925141	LG1	4925141	0.21771	393	0.264571	1.51e-19	9.79e-15	-0.123861	4880050	4880464	11	44677	upstream	Tp57577_TGAC_v2_gene6100	LOC123887563	1.01e-53	292	putative B3 domain-containing protein Os03g0621600	Medtr7g050720.1	5.76e-39	101	transcriptional factor B3 family protein
CH_178	19	178	LG1_4925141	LG1	4925141	0.21771	393	0.264571	1.51e-19	9.79e-15	-0.123861	4869960	4879973	12	45168	upstream	Tp57577_TGAC_v2_gene6085	LOC123887563	5.82e-150	349	putative B3 domain-containing protein Os03g0621600	Medtr7g050720.1	9.96e-103	112	transcriptional factor B3 family protein
CH_218	19	218	LG1_4970479	LG1	4970479	0.442309	392	0.219357	5.14e-15	3.34e-10	0.250702	4963205	4971979	1	1500	in gene	Tp57577_TGAC_v2_gene6097	LOC123885469	4.84e-167	71	uncharacterized metal-dependent hydrolase YabD%2C transcript variant X1	Medtr6g033025.1	6.99e-152	8	TatD-related deoxyribonuclease
CH_218	19	218	LG1_4970479	LG1	4970479	0.442309	392	0.219357	5.14e-15	3.34e-10	0.250702	4989041	4995879	2	18562	downstream	Tp57577_TGAC_v2_gene6048	LOC123886041	5.08e-06	36	uncharacterized LOC123886041	Medtr4g120460.1	1.14	5	transmembrane protein, putative
CH_218	19	218	LG1_4970479	LG1	4970479	0.442309	392	0.219357	5.14e-15	3.34e-10	0.250702	4948436	4950455	3	20024	upstream	Tp57577_TGAC_v2_gene6052	LOC123884412	5.71e-117	158	protein RICE FLOWERING LOCUS T 1-like	Medtr6g033040.1	3.9e-103	22	flowering locus protein T
CH_218	19	218	LG1_4970479	LG1	4970479	0.442309	392	0.219357	5.14e-15	3.34e-10	0.250702	4940940	4944570	4	25909	upstream	Tp57577_TGAC_v2_gene6084	LOC123884413	0	429	xyloglucan endotransglucosylase/hydrolase protein A	Medtr6g033055.1	0	55	xyloglucan endotransglucosylase/hydrolase family protein
CH_218	19	218	LG1_4970479	LG1	4970479	0.442309	392	0.219357	5.14e-15	3.34e-10	0.250702	5002560	5004794	5	32081	downstream	Tp57577_TGAC_v2_gene6107	LOC123885161	7.84e-143	130	aquaporin SIP1-2-like	Medtr6g033010.1	8.26e-94	8	major intrinsic protein (MIP) family transporter
CH_218	19	218	LG1_4970479	LG1	4970479	0.442309	392	0.219357	5.14e-15	3.34e-10	0.250702	5007820	5017582	6	37341	downstream	Tp57577_TGAC_v2_gene6082	LOC123885215	0	185	apyrase 2-like	Medtr6g033000.1	0	15	GDA1/CD39 nucleoside phosphatase family protein
CH_218	19	218	LG1_4970479	LG1	4970479	0.442309	392	0.219357	5.14e-15	3.34e-10	0.250702	4926670	4931672	7	38807	upstream	Tp57577_TGAC_v2_gene6032	LOC123885402	2.42e-154	185	OVARIAN TUMOR DOMAIN-containing deubiquitinating enzyme 12%2C transcript variant X1	Medtr6g033065.1	8.38e-148	83	cysteine proteinase superfamily protein
CH_218	19	218	LG1_4970479	LG1	4970479	0.442309	392	0.219357	5.14e-15	3.34e-10	0.250702	4922080	4924789	8	45690	upstream	Tp57577_TGAC_v2_gene6050	LOC123885776	0	468	DEAD-box ATP-dependent RNA helicase 41%2C transcript variant X1	Medtr6g033070.1	0	103	DEAD-box ATP-dependent RNA helicase
CC_218	19	218	LG1_8876185	LG1	8876185	0.280325	385	0.0589768	1.52e-09	9.89e-05	-0.123053	8874498	8878596	1	1687	in gene	Tp57577_TGAC_v2_gene28840	LOC123902472	0	792	heterogeneous nuclear ribonucleoprotein 1-like	Medtr1g073690.1	1.25e-162	288	RNA-binding (RRM/RBD/RNP motif) family protein
CC_218	19	218	LG1_8876185	LG1	8876185	0.280325	385	0.0589768	1.52e-09	9.89e-05	-0.123053	8873886	8874194	2	1991	upstream	Tp57577_TGAC_v2_gene28850	LOC123924270	0.03	322	formin-like protein 2	Medtr3g031750.1	0.5	13	NB-ARC domain disease resistance protein
CC_218	19	218	LG1_8876185	LG1	8876185	0.280325	385	0.0589768	1.52e-09	9.89e-05	-0.123053	8864659	8873523	3	2662	upstream	Tp57577_TGAC_v2_gene28852	LOC123902471	0	223	uncharacterized LOC123902471%2C transcript variant X1	Medtr1g073700.1	0	51	cyclopropane-fatty-acyl-phospholipid synthase
CC_218	19	218	LG1_8876185	LG1	8876185	0.280325	385	0.0589768	1.52e-09	9.89e-05	-0.123053	8885205	8886756	4	9020	downstream	Tp57577_TGAC_v2_gene28843	LOC123902474	0	146	uncharacterized LOC123902474%2C transcript variant X2	Medtr1g073670.1	7.99e-121	5	hypothetical protein
CC_218	19	218	LG1_8876185	LG1	8876185	0.280325	385	0.0589768	1.52e-09	9.89e-05	-0.123053	8887111	8889554	5	10926	downstream	Tp57577_TGAC_v2_gene28846	LOC123902476	3.53e-61	56	uncharacterized LOC123902476%2C transcript variant X1	Medtr1g073660.2	3.29e-32	10	hypothetical protein
CC_218	19	218	LG1_8876185	LG1	8876185	0.280325	385	0.0589768	1.52e-09	9.89e-05	-0.123053	8891505	8893642	6	15320	downstream	Tp57577_TGAC_v2_gene28851	LOC123902477	9.22e-162	131	peroxygenase-like%2C transcript variant X1	Medtr1g073640.1	4.87e-151	14	caleosin CLO1-1
CC_218	19	218	LG1_8876185	LG1	8876185	0.280325	385	0.0589768	1.52e-09	9.89e-05	-0.123053	8896659	8897446	7	20474	downstream	Tp57577_TGAC_v2_gene28848	LOC123902478	1.38e-85	139	uncharacterized protein At5g64816%2C transcript variant X1	Medtr1g073620.1	1.15e-84	8	Thionin related
CC_218	19	218	LG1_8876185	LG1	8876185	0.280325	385	0.0589768	1.52e-09	9.89e-05	-0.123053	8897966	8899394	8	21781	downstream	Tp57577_TGAC_v2_gene28841	LOC123902479	2.17e-163	120	acid phosphatase 1-like%2C transcript variant X1	Medtr1g073610.1	1.1e-167	28	plant acid phosphatase
CC_218	19	218	LG1_8876185	LG1	8876185	0.280325	385	0.0589768	1.52e-09	9.89e-05	-0.123053	8906069	8909184	9	29884	downstream	Tp57577_TGAC_v2_gene28847	LOC123902480	0	118	uncharacterized LOC123902480%2C transcript variant X1	Medtr1g073360.1	0	11	DUF3527 domain protein
CC_218	19	218	LG1_8876185	LG1	8876185	0.280325	385	0.0589768	1.52e-09	9.89e-05	-0.123053	8840102	8843282	10	32903	upstream	Tp57577_TGAC_v2_gene24925	LOC123907047	0	247	trihelix transcription factor DF1-like	Medtr1g098870.1	0	54	myb/SANT-like DNA-binding domain protein
CC_218	19	218	LG1_8876185	LG1	8876185	0.280325	385	0.0589768	1.52e-09	9.89e-05	-0.123053	8915802	8920954	11	39617	downstream	Tp57577_TGAC_v2_gene28845	LOC123902481	0	233	probable serine/threonine-protein kinase DDB_G0267686	Medtr1g073350.1	0	40	CCT motif protein
CC_218	19	218	LG1_8876185	LG1	8876185	0.280325	385	0.0589768	1.52e-09	9.89e-05	-0.123053	8923047	8927164	12	46862	downstream	Tp57577_TGAC_v2_gene28844	LOC123902482	0	124	oxidation resistance protein 1-like	Medtr1g073340.1	9.33e-159	7	oxidation resistance-like protein
CH_189	20	189	LG1_12991269	LG1	12991269	0.40271	393	0.36572	7.4e-14	2.41e-09	-0.138029	12990525	13000101	1	744	in gene	Tp57577_TGAC_v2_gene14343	LOC123905741	0	164	flowering time control protein FPA	Medtr3g079310.1	0	110	RNA recognition motif (RRM) containing protein
CH_189	20	189	LG1_12991269	LG1	12991269	0.40271	393	0.36572	7.4e-14	2.41e-09	-0.138029	12988718	12989759	2	1510	upstream	Tp57577_TGAC_v2_gene14329	LOC123881638	4.42	10	uncharacterized LOC123881638	not available	0	0	#N/A
CH_189	20	189	LG1_12991269	LG1	12991269	0.40271	393	0.36572	7.4e-14	2.41e-09	-0.138029	13003153	13007375	3	11884	downstream	Tp57577_TGAC_v2_gene14319	LOC123889561	1.97e-118	298	zinc finger BED domain-containing protein RICESLEEPER 1-like	Medtr4g120840.1	9.28e-27	8	hypothetical protein
CH_189	20	189	LG1_12991269	LG1	12991269	0.40271	393	0.36572	7.4e-14	2.41e-09	-0.138029	13007684	13012680	4	16415	downstream	Tp57577_TGAC_v2_gene14339	LOC123893388	0	181	tyrosine--tRNA ligase 1%2C cytoplasmic-like%2C transcript variant X1	Medtr1g053270.1	0	19	tyrosine-tRNA ligase-like protein
CH_189	20	189	LG1_12991269	LG1	12991269	0.40271	393	0.36572	7.4e-14	2.41e-09	-0.138029	13012756	13018409	5	21487	downstream	Tp57577_TGAC_v2_gene14321	LOC123893388	0	138	tyrosine--tRNA ligase 1%2C cytoplasmic-like%2C transcript variant X1	Medtr1g053270.1	0	11	tyrosine-tRNA ligase-like protein
CH_189	20	189	LG1_12991269	LG1	12991269	0.40271	393	0.36572	7.4e-14	2.41e-09	-0.138029	12964843	12965331	6	25938	upstream	Tp57577_TGAC_v2_gene39644	LOC123882345	1.9e-29	428	cysteine-rich receptor-like protein kinase 10	Medtr1g104890.1	5.9e-52	251	cysteine-rich receptor-kinase-like protein
CH_189	20	189	LG1_12991269	LG1	12991269	0.40271	393	0.36572	7.4e-14	2.41e-09	-0.138029	12949837	12952896	7	38373	upstream	Tp57577_TGAC_v2_gene29774	LOC123883556	0	291	myosin-7-like	Medtr1g037500.1	2.36e-140	14	myosin heavy chain
CH_189	20	189	LG1_12991269	LG1	12991269	0.40271	393	0.36572	7.4e-14	2.41e-09	-0.138029	12944117	12949781	8	41488	upstream	Tp57577_TGAC_v2_gene29796	LOC123883556	0	1088	myosin-7-like	Medtr1g037500.1	0	28	myosin heavy chain
CH_189	20	189	LG1_12991269	LG1	12991269	0.40271	393	0.36572	7.4e-14	2.41e-09	-0.138029	13033336	13037731	9	42067	downstream	Tp57577_TGAC_v2_gene14332	LOC123895306	0	30184	leucine-rich repeat receptor protein kinase EMS1	Medtr1g100787.1	0	1236	LRR receptor-like kinase family protein
CH_189	20	189	LG1_12991269	LG1	12991269	0.40271	393	0.36572	7.4e-14	2.41e-09	-0.138029	12936787	12944059	10	47210	upstream	Tp57577_TGAC_v2_gene29792	LOC123906280	0	955	myosin-17	Medtr1g037500.1	0	25	myosin heavy chain
CH_189	20	189	LG1_12991269	LG1	12991269	0.40271	393	0.36572	7.4e-14	2.41e-09	-0.138029	13039546	13040136	11	48277	downstream	Tp57577_TGAC_v2_gene14325	LOC123908222	0.37	44	histone-lysine N-methyltransferase%2C H3 lysine-9 specific SUVH5-like	Medtr5g013420.1	0.89	19	histone-lysine N-methyltransferase, suvh protein
CC_178	19	178	LG1_24162580	LG1	24162580	0.239655	391	0.310686	4.71e-08	0.000340442	-0.12991	24160628	24170982	1	1952	in gene	Tp57577_TGAC_v2_gene13691	LOC123898125	0	71	uncharacterized LOC123898125	Medtr1g020000.1	0	2	calcineurin-like metallo-phosphoesterase superfamily protein
CC_178	19	178	LG1_24162580	LG1	24162580	0.239655	391	0.310686	4.71e-08	0.000340442	-0.12991	24159233	24160287	2	2293	upstream	Tp57577_TGAC_v2_gene13689	LOC123898135	5.3e-101	109	uncharacterized LOC123898135	Medtr1g019990.1	3.2e-83	13	P-loop nucleoside triphosphate hydrolase superfamily protein
CC_178	19	178	LG1_24162580	LG1	24162580	0.239655	391	0.310686	4.71e-08	0.000340442	-0.12991	24158573	24159132	3	3448	upstream	Tp57577_TGAC_v2_gene13678	LOC123898135	9.61e-59	64	uncharacterized LOC123898135	Medtr1g019990.1	3.55e-56	21	P-loop nucleoside triphosphate hydrolase superfamily protein
CC_178	19	178	LG1_24162580	LG1	24162580	0.239655	391	0.310686	4.71e-08	0.000340442	-0.12991	24157793	24158461	4	4119	upstream	Tp57577_TGAC_v2_gene13676	LOC123898135	2.92e-60	42	uncharacterized LOC123898135	Medtr1g019990.1	1.66e-34	8	P-loop nucleoside triphosphate hydrolase superfamily protein
CC_178	19	178	LG1_24162580	LG1	24162580	0.239655	391	0.310686	4.71e-08	0.000340442	-0.12991	24152863	24157037	5	5543	upstream	Tp57577_TGAC_v2_gene13674	LOC123898145	9.37e-176	67	probable inactive heme oxygenase 2%2C chloroplastic%2C transcript variant X4	Medtr1g019970.1	5.02e-142	5	heme oxygenase 1 protein
CC_178	19	178	LG1_24162580	LG1	24162580	0.239655	391	0.310686	4.71e-08	0.000340442	-0.12991	24171103	24174083	6	8523	downstream	Tp57577_TGAC_v2_gene13693	LOC123896519	0.23	72	DDT domain-containing protein PTM-like	Medtr5g027390.1	2.2	8	replication factor-A-like protein
CC_178	19	178	LG1_24162580	LG1	24162580	0.239655	391	0.310686	4.71e-08	0.000340442	-0.12991	24146433	24150854	7	11726	upstream	Tp57577_TGAC_v2_gene13698	LOC123898109	0	203	uncharacterized LOC123898109%2C transcript variant X1	Medtr1g019960.1	0	7	alpha/beta-hydrolase family-like protein
CC_178	19	178	LG1_24162580	LG1	24162580	0.239655	391	0.310686	4.71e-08	0.000340442	-0.12991	24181011	24181643	8	18431	downstream	Tp57577_TGAC_v2_gene13685	LOC123922785	0.000523	48	precursor of CEP3	Medtr1g020020.1	8.63e-43	11	transmembrane protein, putative
CC_178	19	178	LG1_24162580	LG1	24162580	0.239655	391	0.310686	4.71e-08	0.000340442	-0.12991	24139302	24142092	9	20488	upstream	Tp57577_TGAC_v2_gene13683	LOC123898108	0	247	patatin-like protein 2	Medtr1g019940.1	0	19	patatin-like phospholipase
CC_178	19	178	LG1_24162580	LG1	24162580	0.239655	391	0.310686	4.71e-08	0.000340442	-0.12991	24133593	24137882	10	24698	upstream	Tp57577_TGAC_v2_gene13686	LOC123898101	0	67	26S proteasome non-ATPase regulatory subunit 14 homolog	Medtr1g019930.1	0	21	26S proteasome non-ATPase regulatory subunit-like protein
CC_178	19	178	LG1_24162580	LG1	24162580	0.239655	391	0.310686	4.71e-08	0.000340442	-0.12991	24131810	24132882	11	29698	upstream	Tp57577_TGAC_v2_gene13690	LOC123914381	9.06e-26	137	glycosyltransferase BC10-like	Medtr1g009960.1	6.12e-24	35	core-2/I-branching enzyme
CC_178	19	178	LG1_24162580	LG1	24162580	0.239655	391	0.310686	4.71e-08	0.000340442	-0.12991	24130943	24131752	12	30828	upstream	Tp57577_TGAC_v2_gene13671	LOC123894384	8.25e-40	130	ervatamin-C-like	Medtr1g023810.1	6.42e-37	59	papain family cysteine protease
CC_178	19	178	LG1_24162580	LG1	24162580	0.239655	391	0.310686	4.71e-08	0.000340442	-0.12991	24193854	24197889	13	31274	downstream	Tp57577_TGAC_v2_gene13694	LOC123898163	0	705	polyadenylate-binding protein RBP47C-like	Medtr1g020080.1	4.15e-174	313	polyadenylate-binding protein RBP47C
CC_178	19	178	LG1_24162580	LG1	24162580	0.239655	391	0.310686	4.71e-08	0.000340442	-0.12991	24126333	24130027	14	32553	upstream	Tp57577_TGAC_v2_gene13697	LOC123893946	2.67e-56	435	ervatamin-B-like	Medtr1g023810.1	6.27e-58	138	papain family cysteine protease
CC_178	19	178	LG1_24162580	LG1	24162580	0.239655	391	0.310686	4.71e-08	0.000340442	-0.12991	24200401	24203592	15	37821	downstream	Tp57577_TGAC_v2_gene13679	LOC123898173	0	939	serine carboxypeptidase 1-like	Medtr1g020090.1	0	86	serine carboxypeptidase-like protein
CC_178	19	178	LG1_24162580	LG1	24162580	0.239655	391	0.310686	4.71e-08	0.000340442	-0.12991	24120723	24124560	16	38020	upstream	Tp57577_TGAC_v2_gene13692	LOC123898095	8.66e-143	24	glucose-induced degradation protein 8-B homolog	Medtr1g019870.1	3e-145	10	LisH and RanBPM domain protein
CC_178	19	178	LG1_24162580	LG1	24162580	0.239655	391	0.310686	4.71e-08	0.000340442	-0.12991	24114021	24117572	17	45008	upstream	Tp57577_TGAC_v2_gene13673	LOC123898070	1.89e-154	50	succinate dehydrogenase subunit 5%2C mitochondrial%2C transcript variant X1	Medtr1g019810.1	3.33e-122	5	succinate dehydrogenase
CC_178	19	178	LG1_24162580	LG1	24162580	0.239655	391	0.310686	4.71e-08	0.000340442	-0.12991	24112571	24113721	18	48859	upstream	Tp57577_TGAC_v2_gene13684	LOC123898079	1.57e-134	46	uncharacterized LOC123898079%2C transcript variant X1	Medtr1g019800.1	3.18e-124	13	hypothetical protein
CC_189	20	189	LG1_26956262	LG1	26956262	0.341145	393	0.0862113	1.55e-07	0.00504291	-0.0881786	26952221	26953771	1	2491	upstream	Tp57577_TGAC_v2_gene21228	LOC123902444	1e-133	186	probable indole-3-pyruvate monooxygenase YUCCA10	Medtr8g432640.1	1.94e-137	32	flavin containing monooxygenase YUCCA10-like protein
CC_189	20	189	LG1_26956262	LG1	26956262	0.341145	393	0.0862113	1.55e-07	0.00504291	-0.0881786	26937482	26950792	2	5470	upstream	Tp57577_TGAC_v2_gene21244	LOC123909210	0	216	uncharacterized LOC123909210%2C transcript variant X2	Medtr1g055315.1	0	16	START-2 domain protein
CC_189	20	189	LG1_26956262	LG1	26956262	0.341145	393	0.0862113	1.55e-07	0.00504291	-0.0881786	26973702	26978066	3	17440	downstream	Tp57577_TGAC_v2_gene21231	LOC123898466	0	1431	calcium-dependent protein kinase 26-like	Medtr1g055255.1	0	268	calcium-dependent kinase
CC_189	20	189	LG1_26956262	LG1	26956262	0.341145	393	0.0862113	1.55e-07	0.00504291	-0.0881786	26929402	26936888	4	19374	upstream	Tp57577_TGAC_v2_gene21234	LOC123884612	0	2430	geraniol 8-hydroxylase-like	Medtr1g055325.1	0	252	cytochrome P450 family protein
CC_189	20	189	LG1_26956262	LG1	26956262	0.341145	393	0.0862113	1.55e-07	0.00504291	-0.0881786	26988002	26992144	5	31740	downstream	Tp57577_TGAC_v2_gene21246	LOC123909195	0	252	protein WVD2-like 4	Medtr1g055085.1	0	11	TPX2 (targeting protein for Xklp2) family protein
CC_189	20	189	LG1_26956262	LG1	26956262	0.341145	393	0.0862113	1.55e-07	0.00504291	-0.0881786	26918767	26923611	6	32651	upstream	Tp57577_TGAC_v2_gene21227	LOC123922033	0	723	uncharacterized LOC123922033	Medtr1g055365.1	0	133	Myb/SANT-like DNA-binding domain protein
CC_189	20	189	LG1_26956262	LG1	26956262	0.341145	393	0.0862113	1.55e-07	0.00504291	-0.0881786	26992490	27000371	7	36228	downstream	Tp57577_TGAC_v2_gene21237	LOC123909201	0	122	putative RNA polymerase II subunit B1 CTD phosphatase RPAP2 homolog	Medtr1g055080.1	0	6	RNA polymerase II subunit B1 CTD phosphatase RPAP2, putative
CC_189	20	189	LG1_26956262	LG1	26956262	0.341145	393	0.0862113	1.55e-07	0.00504291	-0.0881786	26908732	26915941	8	40321	upstream	Tp57577_TGAC_v2_gene21230	LOC123922038	3.39e-147	951	F-box/kelch-repeat protein At3g23880-like	Medtr7g007300.1	3.22e-61	254	F-box protein interaction domain protein
CC_218	19	218	LG2_16875234	LG2	16875234	0.118662	385	0.126303	3.52e-08	0.000762085	0.0706136	16871123	16883618	1	4111	in gene	Tp57577_TGAC_v2_gene18132	LOC123911403	0	126	E3 ubiquitin-protein ligase HOS1	Medtr5g012940.1	0	12	E3 ubiquitin-protein ligase HOS1
CC_218	19	218	LG2_16875234	LG2	16875234	0.118662	385	0.126303	3.52e-08	0.000762085	0.0706136	16884913	16899111	2	9679	downstream	Tp57577_TGAC_v2_gene18124	LOC123911401	0	152	peroxisomal acyl-coenzyme A oxidase 1-like	Medtr5g012920.1	0	13	peroxisomal acyl-coenzyme A oxidase-like protein
CC_218	19	218	LG2_16875234	LG2	16875234	0.118662	385	0.126303	3.52e-08	0.000762085	0.0706136	16851059	16851706	3	23528	upstream	Tp57577_TGAC_v2_gene39639	LOC123890623	3.75e-43	28	isoamylase 2%2C chloroplastic	Medtr7g094560.1	4.93e-33	6	isoamylase-type starch debranching enzyme
CC_218	19	218	LG2_16875234	LG2	16875234	0.118662	385	0.126303	3.52e-08	0.000762085	0.0706136	16850397	16850786	4	24448	upstream	Tp57577_TGAC_v2_gene39641	LOC123890623	2.7e-42	67	isoamylase 2%2C chloroplastic	Medtr7g094560.1	5.69e-42	17	isoamylase-type starch debranching enzyme
CC_218	19	218	LG2_16875234	LG2	16875234	0.118662	385	0.126303	3.52e-08	0.000762085	0.0706136	16845197	16849999	5	25235	upstream	Tp57577_TGAC_v2_gene39640	LOC123890616	0	218	putative DUF21 domain-containing protein At1g03270	Medtr7g094620.1	0	15	DUF21 domain plant protein
CC_218	19	218	LG2_16875234	LG2	16875234	0.118662	385	0.126303	3.52e-08	0.000762085	0.0706136	16902843	16909487	6	27609	downstream	Tp57577_TGAC_v2_gene18112	LOC123911401	0	106	peroxisomal acyl-coenzyme A oxidase 1-like	Medtr5g012920.1	0	10	peroxisomal acyl-coenzyme A oxidase-like protein
CC_218	19	218	LG2_16875234	LG2	16875234	0.118662	385	0.126303	3.52e-08	0.000762085	0.0706136	16910173	16912297	7	34939	downstream	Tp57577_TGAC_v2_gene18139	LOC123911401	5.41e-176	39	peroxisomal acyl-coenzyme A oxidase 1-like	Medtr5g012920.1	1.18e-178	8	peroxisomal acyl-coenzyme A oxidase-like protein
CC_218	19	218	LG2_16875234	LG2	16875234	0.118662	385	0.126303	3.52e-08	0.000762085	0.0706136	16916423	16917250	8	41189	downstream	Tp57577_TGAC_v2_gene18116	LOC123911398	3.85e-141	597	ethylene-responsive transcription factor ERF039-like	Medtr5g012910.1	1.42e-65	214	ethylene response factor
CC_218	19	218	LG2_16875234	LG2	16875234	0.118662	385	0.126303	3.52e-08	0.000762085	0.0706136	16922434	16932803	9	47200	downstream	Tp57577_TGAC_v2_gene18117	LOC123911396	0	77	DNA mismatch repair protein MSH4	Medtr5g012900.1	0	17	DNA mismatch repair MSH4-like protein, putative
CC_178	19	178	LG3_1774487	LG3	1774487	0.39	391	0.402935	6.59e-09	7.14e-05	-0.113585	1773571	1775728	1	916	in gene	Tp57577_TGAC_v2_gene12974	LOC123918397	1.04e-167	126	uncharacterized LOC123918397	Medtr8g106520.1	1.27e-147	19	transmembrane protein, putative
CC_178	19	178	LG3_1774487	LG3	1774487	0.39	391	0.402935	6.59e-09	7.14e-05	-0.113585	1771147	1772392	2	2095	upstream	Tp57577_TGAC_v2_gene12860	LOC123918397	2.14e-74	77	uncharacterized LOC123918397	Medtr8g106530.1	2.09e-112	15	transmembrane protein, putative
CC_178	19	178	LG3_1774487	LG3	1774487	0.39	391	0.402935	6.59e-09	7.14e-05	-0.113585	1768241	1770042	3	4445	upstream	Tp57577_TGAC_v2_gene12947	LOC123918397	6.49e-76	83	uncharacterized LOC123918397	Medtr8g106530.1	6.32e-124	17	transmembrane protein, putative
CC_178	19	178	LG3_1774487	LG3	1774487	0.39	391	0.402935	6.59e-09	7.14e-05	-0.113585	1761821	1767655	4	6832	upstream	Tp57577_TGAC_v2_gene12777	LOC123918395	0	211	nuclear poly(A) polymerase 1-like%2C transcript variant X1	Medtr8g106560.1	0	12	poly(A) polymerase-like protein
CC_178	19	178	LG3_1774487	LG3	1774487	0.39	391	0.402935	6.59e-09	7.14e-05	-0.113585	1783511	1784424	5	9024	downstream	Tp57577_TGAC_v2_gene12880	LOC123913551	2.09e-120	139	pterocarpan synthase 1	Medtr8g106450.1	1.69e-126	45	disease resistance-responsive, dirigent domain protein
CC_178	19	178	LG3_1774487	LG3	1774487	0.39	391	0.402935	6.59e-09	7.14e-05	-0.113585	1758246	1760774	6	13713	upstream	Tp57577_TGAC_v2_gene12819	LOC123918394	0	163	uncharacterized LOC123918394	Medtr8g106580.1	3.21e-171	25	late embryogenesis abundant protein
CC_178	19	178	LG3_1774487	LG3	1774487	0.39	391	0.402935	6.59e-09	7.14e-05	-0.113585	1790362	1793360	7	15875	downstream	Tp57577_TGAC_v2_gene12745	LOC123918399	0	416	uncharacterized LOC123918399%2C transcript variant X1	Medtr8g106240.1	0	251	C3HC4-type RING zinc finger protein
CC_178	19	178	LG3_1774487	LG3	1774487	0.39	391	0.402935	6.59e-09	7.14e-05	-0.113585	1749711	1757204	8	17283	upstream	Tp57577_TGAC_v2_gene12954	LOC123918393	0	87	2-oxoglutarate and iron-dependent oxygenase domain-containing protein CP2-like%2C transcript variant X2	Medtr8g106610.1	0	7	oxidoreductase, putative
CC_178	19	178	LG3_1774487	LG3	1774487	0.39	391	0.402935	6.59e-09	7.14e-05	-0.113585	1799383	1804435	9	24896	downstream	Tp57577_TGAC_v2_gene12851	LOC123918401	0	482	protein SUPPRESSOR OF FRI 4%2C transcript variant X2	Medtr8g106220.2	0	9	C2H2-type zinc finger protein
CC_178	19	178	LG3_1774487	LG3	1774487	0.39	391	0.402935	6.59e-09	7.14e-05	-0.113585	1745161	1748089	10	26398	upstream	Tp57577_TGAC_v2_gene12811	LOC123918392	0	285	T-complex protein 1 subunit delta-like	Medtr3g109925.1	0	33	TCP-1/cpn60 chaperonin family protein
CC_178	19	178	LG3_1774487	LG3	1774487	0.39	391	0.402935	6.59e-09	7.14e-05	-0.113585	1739751	1742710	11	31777	upstream	Tp57577_TGAC_v2_gene12946	LOC123918391	0	74	alpha-1%2C3-arabinosyltransferase XAT2-like	Medtr8g106640.1	0	11	glycosyltransferase family 61 protein
CC_178	19	178	LG3_1774487	LG3	1774487	0.39	391	0.402935	6.59e-09	7.14e-05	-0.113585	1806431	1808968	12	31944	downstream	Tp57577_TGAC_v2_gene12740	LOC123918402	0	109	IRK-interacting protein	Medtr8g106210.1	0	12	hypothetical protein
CC_178	19	178	LG3_1774487	LG3	1774487	0.39	391	0.402935	6.59e-09	7.14e-05	-0.113585	1737709	1738390	13	36097	upstream	Tp57577_TGAC_v2_gene12806	LOC123918391	2.66e-15	73	alpha-1%2C3-arabinosyltransferase XAT2-like	Medtr8g106640.1	6.38e-13	15	glycosyltransferase family 61 protein
CC_178	19	178	LG3_1774487	LG3	1774487	0.39	391	0.402935	6.59e-09	7.14e-05	-0.113585	1811908	1816929	14	37421	downstream	Tp57577_TGAC_v2_gene12859	LOC123918403	0	300	probable splicing factor 3A subunit 1%2C transcript variant X1	Medtr8g106170.1	0	93	SWAP (suppressor-of-white-APricot)/surp domain protein
CC_178	19	178	LG3_1774487	LG3	1774487	0.39	391	0.402935	6.59e-09	7.14e-05	-0.113585	1735126	1736860	15	37627	upstream	Tp57577_TGAC_v2_gene12925	LOC123918389	0	370	protein DETOXIFICATION 16-like	Medtr6g081780.1	3.65e-113	63	MATE efflux family protein
CC_178	19	178	LG3_1774487	LG3	1774487	0.39	391	0.402935	6.59e-09	7.14e-05	-0.113585	1733764	1735070	16	39417	upstream	Tp57577_TGAC_v2_gene12737	LOC123918389	9.31e-136	327	protein DETOXIFICATION 16-like	Medtr6g081410.1	7.49e-89	65	MATE efflux family protein
CC_178	19	178	LG3_1774487	LG3	1774487	0.39	391	0.402935	6.59e-09	7.14e-05	-0.113585	1731411	1732029	17	42458	upstream	Tp57577_TGAC_v2_gene12897	LOC123918389	1.34e-35	169	protein DETOXIFICATION 16-like	Medtr8g106670.1	4.06e-43	68	MATE efflux family protein
CC_178	19	178	LG3_1774487	LG3	1774487	0.39	391	0.402935	6.59e-09	7.14e-05	-0.113585	1729363	1731010	18	43477	upstream	Tp57577_TGAC_v2_gene12962	LOC123914361	7.59e-18	104	protein DETOXIFICATION 16-like%2C transcript variant X2	Medtr8g106670.1	6.39e-32	53	MATE efflux family protein
CC_178	19	178	LG3_1774487	LG3	1774487	0.39	391	0.402935	6.59e-09	7.14e-05	-0.113585	1726021	1728970	19	45517	upstream	Tp57577_TGAC_v2_gene12831	LOC123918387	0	179	protein PLASTID MOVEMENT IMPAIRED 1	Medtr8g106680.1	0	13	plastid movement impaired protein
CC_178	19	178	LG3_1774487	LG3	1774487	0.39	391	0.402935	6.59e-09	7.14e-05	-0.113585	1722750	1725142	20	49345	upstream	Tp57577_TGAC_v2_gene12760	LOC123918390	2.83e-175	95	uncharacterized LOC123918390%2C transcript variant X2	Medtr8g106690.1	3.44e-131	3	PAP fibrillin domain protein,expressed protein
CH_178	19	178	LG3_3530352	LG3	3530352	0.380598	393	0.311496	2.46e-08	0.000799702	-0.140596	3528325	3532231	1	1879	in gene	Tp57577_TGAC_v2_gene2241	LOC123918350	0	267	UDP-rhamnose/UDP-galactose transporter 4%2C transcript variant X2	Medtr8g092190.1	0	28	nucleotide/sugar transporter family protein
CH_178	19	178	LG3_3530352	LG3	3530352	0.380598	393	0.311496	2.46e-08	0.000799702	-0.140596	3533443	3536054	2	3091	downstream	Tp57577_TGAC_v2_gene2165	LOC123919027	3.75e-95	69	mediator of RNA polymerase II transcription subunit 28%2C transcript variant X2	Medtr8g092180.1	9e-74	42	mediator of RNA polymerase II transcription subunit 28
CH_178	19	178	LG3_3530352	LG3	3530352	0.380598	393	0.311496	2.46e-08	0.000799702	-0.140596	3523985	3527098	3	3254	upstream	Tp57577_TGAC_v2_gene2168	LOC123913941	9.95e-81	51	small nuclear ribonucleoprotein SmD3b-like	Medtr8g092200.1	8.13e-74	14	small nuclear ribonucleoprotein
CH_178	19	178	LG3_3530352	LG3	3530352	0.380598	393	0.311496	2.46e-08	0.000799702	-0.140596	3537625	3542802	4	7273	downstream	Tp57577_TGAC_v2_gene2200	LOC123913929	0	265	neutral/alkaline invertase 3%2C chloroplastic	Medtr8g092170.1	0	13	alkaline/neutral invertase
CH_178	19	178	LG3_3530352	LG3	3530352	0.380598	393	0.311496	2.46e-08	0.000799702	-0.140596	3520399	3522851	5	7501	upstream	Tp57577_TGAC_v2_gene2164	LOC123913940	4.28e-124	55	uncharacterized LOC123913940	Medtr8g092210.1	4.02e-113	8	holocarboxylase synthetase
CH_178	19	178	LG3_3530352	LG3	3530352	0.380598	393	0.311496	2.46e-08	0.000799702	-0.140596	3512597	3516164	6	14188	upstream	Tp57577_TGAC_v2_gene2182	LOC123913939	0	73	TSL-kinase interacting protein 1%2C transcript variant X1	Medtr8g069965.1	2.7e-32	4	TSL-kinase interacting protein
CH_178	19	178	LG3_3530352	LG3	3530352	0.380598	393	0.311496	2.46e-08	0.000799702	-0.140596	3547455	3549842	7	17103	downstream	Tp57577_TGAC_v2_gene2162	LOC123913983	2.84e-123	739	probable WRKY transcription factor 13	Medtr8g092140.1	4.59e-94	128	WRKY family transcription factor
CH_178	19	178	LG3_3530352	LG3	3530352	0.380598	393	0.311496	2.46e-08	0.000799702	-0.140596	3507224	3511614	8	18738	upstream	Tp57577_TGAC_v2_gene2213	LOC123913937	0	1053	probable serine/threonine-protein kinase At1g54610	Medtr8g092290.1	0	253	cyclin-dependent kinase
CH_178	19	178	LG3_3530352	LG3	3530352	0.380598	393	0.311496	2.46e-08	0.000799702	-0.140596	3550515	3553483	9	20163	downstream	Tp57577_TGAC_v2_gene2169	LOC123922095	0.13	78	uncharacterized LOC123922095	Medtr7g068710.1	0.35	2	calmodulin-domain kinase CDPK protein
CH_178	19	178	LG3_3530352	LG3	3530352	0.380598	393	0.311496	2.46e-08	0.000799702	-0.140596	3501655	3507113	10	23239	upstream	Tp57577_TGAC_v2_gene2233	LOC123913938	0	40	crossover junction endonuclease EME1B-like	Medtr8g092300.1	0	4	crossover junction endonuclease EME1
CH_178	19	178	LG3_3530352	LG3	3530352	0.380598	393	0.311496	2.46e-08	0.000799702	-0.140596	3558375	3583784	11	28023	downstream	Tp57577_TGAC_v2_gene2248	LOC123913974	0	294	uncharacterized LOC123913974%2C transcript variant X1	Medtr8g092100.1	0	7	hypothetical protein
CH_178	19	178	LG3_3530352	LG3	3530352	0.380598	393	0.311496	2.46e-08	0.000799702	-0.140596	3492942	3494144	12	36208	upstream	Tp57577_TGAC_v2_gene2226	LOC123916216	2.03e-44	68	uncharacterized LOC123916216	Medtr8g092320.1	7.34e-23	19	hypothetical protein
CH_178	19	178	LG3_3530352	LG3	3530352	0.380598	393	0.311496	2.46e-08	0.000799702	-0.140596	3487429	3488234	13	42118	upstream	Tp57577_TGAC_v2_gene2215	LOC123921782	0.02	91	uncharacterized LOC123921782	Medtr8g092340.1	1.68e-28	14	transmembrane protein, putative
CH_178	19	178	LG3_3530352	LG3	3530352	0.380598	393	0.311496	2.46e-08	0.000799702	-0.140596	3481895	3486654	14	43698	upstream	Tp57577_TGAC_v2_gene2184	LOC123918306	0	177	ubiquitin carboxyl-terminal hydrolase 27%2C transcript variant X2	Medtr8g092350.1	0	58	ubiquitin carboxyl-terminal hydrolase
CC_189	20	189	LG3_11998225	LG3	11998225	0.0812214	393	0.18846	4.95e-08	0.00321663	0.174551	11987491	12000078	1	1853	in gene	Tp57577_TGAC_v2_gene11842	LOC123913798	0	9557	uncharacterized LOC123913798%2C transcript variant X2	Medtr3g045460.1	0	1247	Myb/SANT-like DNA-binding domain protein
CC_189	20	189	LG3_11998225	LG3	11998225	0.0812214	393	0.18846	4.95e-08	0.00321663	0.174551	12001563	12005572	2	3338	downstream	Tp57577_TGAC_v2_gene11957	LOC123913797	7.13e-127	115	molybdopterin synthase catalytic subunit%2C transcript variant X1	Medtr3g041720.1	3.08e-123	8	molybdopterin biosynthesis protein MoaE
CC_189	20	189	LG3_11998225	LG3	11998225	0.0812214	393	0.18846	4.95e-08	0.00321663	0.174551	11985275	11987228	3	10997	upstream	Tp57577_TGAC_v2_gene11939	LOC123914103	0	87	probable strigolactone esterase DAD2	Medtr3g045440.1	0	47	sigma factor sigb regulation rsbq-like protein
CC_189	20	189	LG3_11998225	LG3	11998225	0.0812214	393	0.18846	4.95e-08	0.00321663	0.174551	12009689	12023771	4	11464	downstream	Tp57577_TGAC_v2_gene11875	LOC123915707	0	157	hydroxymethylglutaryl-CoA lyase%2C mitochondrial	Medtr3g041700.4	0	16	hydroxymethylglutaryl-CoA lyase
CC_189	20	189	LG3_11998225	LG3	11998225	0.0812214	393	0.18846	4.95e-08	0.00321663	0.174551	11977501	11981338	5	16887	upstream	Tp57577_TGAC_v2_gene11874	LOC123914104	0	5619	pentatricopeptide repeat-containing protein At1g74750-like	Medtr3g045420.1	0	1234	PPR containing plant-like protein
CC_189	20	189	LG3_11998225	LG3	11998225	0.0812214	393	0.18846	4.95e-08	0.00321663	0.174551	11970339	11972928	6	25297	upstream	Tp57577_TGAC_v2_gene11945	LOC123916796	5.48e-63	112	cysteine proteinase inhibitor-like	Medtr3g043750.1	1.81e-59	38	cysteine protease inhibitor cystatin
CC_189	20	189	LG3_11998225	LG3	11998225	0.0812214	393	0.18846	4.95e-08	0.00321663	0.174551	12025352	12027158	7	27127	downstream	Tp57577_TGAC_v2_gene11894	LOC123913934	3.09e-118	200	serine carboxypeptidase-like 7%2C transcript variant X1	Medtr3g045770.1	5.63e-95	54	serine carboxypeptidase-like protein
CC_189	20	189	LG3_11998225	LG3	11998225	0.0812214	393	0.18846	4.95e-08	0.00321663	0.174551	12027210	12032178	8	28985	downstream	Tp57577_TGAC_v2_gene11892	LOC123913934	7.93e-109	614	serine carboxypeptidase-like 7%2C transcript variant X1	Medtr3g045770.1	6.48e-86	88	serine carboxypeptidase-like protein
CC_189	20	189	LG3_11998225	LG3	11998225	0.0812214	393	0.18846	4.95e-08	0.00321663	0.174551	11965270	11968918	9	29307	upstream	Tp57577_TGAC_v2_gene11835	LOC123915296	0	637	cation/H(+) antiporter 4-like	Medtr7g053000.1	0	58	cation/H+ exchanger 3
CC_189	20	189	LG3_11998225	LG3	11998225	0.0812214	393	0.18846	4.95e-08	0.00321663	0.174551	11962199	11964153	10	34072	upstream	Tp57577_TGAC_v2_gene11930	LOC123917867	0	126	F-box/kelch-repeat protein At5g26960	Medtr3g045210.1	1.86e-142	39	F-box/kelch-repeat plant protein
CC_189	20	189	LG3_11998225	LG3	11998225	0.0812214	393	0.18846	4.95e-08	0.00321663	0.174551	11959249	11961842	11	36383	upstream	Tp57577_TGAC_v2_gene11914	LOC123916373	0	70	uncharacterized LOC123916373	Medtr3g045190.1	0	16	late embryogenesis abundant protein
CC_189	20	189	LG3_11998225	LG3	11998225	0.0812214	393	0.18846	4.95e-08	0.00321663	0.174551	12034886	12039428	12	36661	downstream	Tp57577_TGAC_v2_gene11833	LOC123913935	0	847	serine carboxypeptidase-like 7	Medtr3g045770.1	0	75	serine carboxypeptidase-like protein
CC_189	20	189	LG3_11998225	LG3	11998225	0.0812214	393	0.18846	4.95e-08	0.00321663	0.174551	11955209	11957794	13	40431	upstream	Tp57577_TGAC_v2_gene11839	LOC123916454	0	198	probable myosin-binding protein 5	Medtr0168s0060.1	0	16	zein-binding protein
CC_189	20	189	LG3_11998225	LG3	11998225	0.0812214	393	0.18846	4.95e-08	0.00321663	0.174551	12041029	12044751	14	42804	downstream	Tp57577_TGAC_v2_gene11887	LOC123918721	9.44e-162	60	Holliday junction resolvase MOC1%2C chloroplastic	Medtr3g437110.1	3.77e-130	6	crossover junction endodeoxyribonuclease, putative
CC_189	20	189	LG3_11998225	LG3	11998225	0.0812214	393	0.18846	4.95e-08	0.00321663	0.174551	11950839	11954176	15	44049	upstream	Tp57577_TGAC_v2_gene11929	LOC123916455	0	41	uncharacterized LOC123916455	Medtr0168s0110.1	3.79e-124	3	plant/T23J7-180 protein, putative
CC_189	20	189	LG3_11998225	LG3	11998225	0.0812214	393	0.18846	4.95e-08	0.00321663	0.174551	12044782	12048808	16	46557	downstream	Tp57577_TGAC_v2_gene11860	LOC123888723	0.24	37	sulfite exporter TauE/SafE family protein 4-like	Medtr5g061700.1	0.33	14	SMG9
CC_189	20	189	LG3_11998225	LG3	11998225	0.0812214	393	0.18846	4.95e-08	0.00321663	0.174551	11946364	11948513	17	49712	upstream	Tp57577_TGAC_v2_gene11811	LOC123916152	9.43e-98	603	calmodulin-1	Medtr6g025320.1	5.44e-106	285	EF hand calcium-binding family protein
CC_195	20	195	LG3_11998225	LG3	11998225	0.0813776	392	0.222282	6.33e-08	0.00205829	0.230158
CH_165	19	165	LG4_2357602	LG4	2357602	0.479389	393	0.0578859	6.34e-11	4.12e-06	0.289422	2355563	2359305	1	1703	in gene	Tp57577_TGAC_v2_gene16393	LOC123921388	0	72	rhodanese-like/PpiC domain-containing protein 12%2C chloroplastic	Medtr5g089330.1	4.12e-147	18	parvulin-type peptidyl prolyl cis/trans isomerase
CH_165	19	165	LG4_2357602	LG4	2357602	0.479389	393	0.0578859	6.34e-11	4.12e-06	0.289422	2360053	2365924	2	2451	downstream	Tp57577_TGAC_v2_gene16430	LOC123921387	0	147	protein CLT1%2C chloroplastic-like%2C transcript variant X1	Medtr5g089340.1	0	5	CRT (chloroquine-resistance transporter)-like transporter, putative
CH_165	19	165	LG4_2357602	LG4	2357602	0.479389	393	0.0578859	6.34e-11	4.12e-06	0.289422	2351897	2352432	3	5170	upstream	Tp57577_TGAC_v2_gene16414	LOC123919495	6.98e-88	59	vesicle-associated membrane protein 711-like	Medtr5g089370.1	6.6e-93	25	synaptobrevin-like protein
CH_165	19	165	LG4_2357602	LG4	2357602	0.479389	393	0.0578859	6.34e-11	4.12e-06	0.289422	2367713	2372042	4	10111	downstream	Tp57577_TGAC_v2_gene16411	LOC123921389	1.21e-170	109	rhodanese-like/PpiC domain-containing protein 12%2C chloroplastic	Medtr5g089330.1	9.25e-148	18	parvulin-type peptidyl prolyl cis/trans isomerase
CH_165	19	165	LG4_2357602	LG4	2357602	0.479389	393	0.0578859	6.34e-11	4.12e-06	0.289422	2377403	2380048	5	19801	downstream	Tp57577_TGAC_v2_gene16396	LOC123923688	0	4280	F-box/LRR-repeat protein 16-like%2C transcript variant X2	Medtr8g037780.1	0	407	F-box/LRR protein, putative
CH_165	19	165	LG4_2357602	LG4	2357602	0.479389	393	0.0578859	6.34e-11	4.12e-06	0.289422	2333257	2336372	6	21230	upstream	Tp57577_TGAC_v2_gene23072	LOC123898772	2.41e-85	230	zinc finger protein ZAT11-like	Medtr1g067650.1	1.75e-60	117	C2H2 type zinc finger transcription factor family protein
CH_165	19	165	LG4_2357602	LG4	2357602	0.479389	393	0.0578859	6.34e-11	4.12e-06	0.289422	2381673	2383447	7	24071	downstream	Tp57577_TGAC_v2_gene16422	LOC123924060	4.28e-179	1227	calcium-dependent protein kinase 17	Medtr5g089320.1	3.38e-144	422	calmodulin-domain kinase CDPK protein
CH_165	19	165	LG4_2357602	LG4	2357602	0.479389	393	0.0578859	6.34e-11	4.12e-06	0.289422	2331092	2333146	8	24456	upstream	Tp57577_TGAC_v2_gene23076	LOC123890472	3.35e-95	157	uncharacterized LOC123890472	Medtr2g075860.1	3.97e-49	17	NHL repeat protein
CH_165	19	165	LG4_2357602	LG4	2357602	0.479389	393	0.0578859	6.34e-11	4.12e-06	0.289422	2383513	2385030	9	25911	downstream	Tp57577_TGAC_v2_gene16398	LOC123924060	5.44e-135	587	calcium-dependent protein kinase 17	Medtr5g089320.1	3.72e-139	220	calmodulin-domain kinase CDPK protein
CH_165	19	165	LG4_2357602	LG4	2357602	0.479389	393	0.0578859	6.34e-11	4.12e-06	0.289422	2385413	2387385	10	27811	downstream	Tp57577_TGAC_v2_gene16400	LOC123924061	6.74e-81	194	splicing factor 3B subunit 6-like protein	Medtr5g089300.1	1.77e-88	149	Pre-mRNA branch site p14-like protein
CH_165	19	165	LG4_2357602	LG4	2357602	0.479389	393	0.0578859	6.34e-11	4.12e-06	0.289422	2321647	2328025	11	29577	upstream	Tp57577_TGAC_v2_gene23077	LOC123884558	0	1249	kinesin-like protein KIN-5B%2C transcript variant X2	Medtr1g067630.1	0	76	125 kDa kinesin-like protein
CH_165	19	165	LG4_2357602	LG4	2357602	0.479389	393	0.0578859	6.34e-11	4.12e-06	0.289422	2389233	2391621	12	31631	downstream	Tp57577_TGAC_v2_gene16410	LOC123922663	2.86e-54	42	uncharacterized LOC123922663	Medtr5g089290.1	5.08e-34	20	RPM1-interacting protein 4 (RIN4) family protein
CH_165	19	165	LG4_2357602	LG4	2357602	0.479389	393	0.0578859	6.34e-11	4.12e-06	0.289422	2390701	2396172	13	33099	downstream	Tp57577_TGAC_v2_gene16412	LOC123924059	0	156	dihydropyrimidinase	Medtr5g089280.1	0	6	dihydropyrimidinase
CH_165	19	165	LG4_2357602	LG4	2357602	0.479389	393	0.0578859	6.34e-11	4.12e-06	0.289422	2314438	2319256	14	38346	upstream	Tp57577_TGAC_v2_gene23074	LOC123890462	0	184	protein SLOW GREEN 1%2C chloroplastic-like	Medtr1g067600.1	8.45e-113	14	hypothetical protein
CH_165	19	165	LG4_2357602	LG4	2357602	0.479389	393	0.0578859	6.34e-11	4.12e-06	0.289422	2396971	2405392	15	39369	downstream	Tp57577_TGAC_v2_gene16403	LOC123924056	0	417	dihydropyrimidinase-like%2C transcript variant X1	Medtr5g089200.1	0	29	dihydropyrimidinase
CH_165	19	165	LG4_2357602	LG4	2357602	0.479389	393	0.0578859	6.34e-11	4.12e-06	0.289422	2406820	2411562	16	49218	downstream	Tp57577_TGAC_v2_gene16392	LOC123924058	0	125	dihydropyrimidinase-like	Medtr5g089200.1	0	12	dihydropyrimidinase
CH_225	19	225	LG6_9239088	LG6	9239088	0.204898	392	0.328757	1.25e-16	8.12e-12	-0.251217	9235555	9245175	1	3533	in gene	Tp57577_TGAC_v2_gene37813	LOC123889235	0	130	uncharacterized LOC123889235	Medtr8g028875.1	0	13	transmembrane protein, putative
CH_225	19	225	LG6_9239088	LG6	9239088	0.204898	392	0.328757	1.25e-16	8.12e-12	-0.251217	9248255	9251769	2	9167	downstream	Tp57577_TGAC_v2_gene37735	LOC123888595	3.18e-129	390	probable E3 ubiquitin-protein ligase RHB1A	Medtr8g030510.1	4.44e-95	251	anaphase-promoting complex subunit 11 RING-H2 finger protein
CH_225	19	225	LG6_9239088	LG6	9239088	0.204898	392	0.328757	1.25e-16	8.12e-12	-0.251217	9228070	9229624	3	9464	upstream	Tp57577_TGAC_v2_gene37856	LOC123891905	0	239	uncharacterized LOC123891905	Medtr7g090780.1	2.09e-100	10	hypothetical protein
CH_225	19	225	LG6_9239088	LG6	9239088	0.204898	392	0.328757	1.25e-16	8.12e-12	-0.251217	9227315	9228058	4	11030	upstream	Tp57577_TGAC_v2_gene37784	LOC123917513	0.18	24	protein PELPK1-like	Medtr5g022220.1	2.66	4	ion channel protein
CH_225	19	225	LG6_9239088	LG6	9239088	0.204898	392	0.328757	1.25e-16	8.12e-12	-0.251217	9222225	9225793	5	13295	upstream	Tp57577_TGAC_v2_gene37749	LOC123890640	1.49e-68	341	brassinosteroid-responsive RING protein 1-like	Medtr7g078150.1	1.07e-63	251	anaphase-promoting complex subunit 11 RING-H2 finger protein
CH_225	19	225	LG6_9239088	LG6	9239088	0.204898	392	0.328757	1.25e-16	8.12e-12	-0.251217	9258155	9262372	6	19067	downstream	Tp57577_TGAC_v2_gene37758	LOC123891906	0	682	protein DETOXIFICATION 34-like	Medtr1g100180.1	0	65	MATE efflux family protein
CH_225	19	225	LG6_9239088	LG6	9239088	0.204898	392	0.328757	1.25e-16	8.12e-12	-0.251217	9217795	9218542	7	20546	upstream	Tp57577_TGAC_v2_gene37842	LOC123890640	1.76e-102	367	brassinosteroid-responsive RING protein 1-like	Medtr7g078150.1	7.85e-68	251	anaphase-promoting complex subunit 11 RING-H2 finger protein
CH_225	19	225	LG6_9239088	LG6	9239088	0.204898	392	0.328757	1.25e-16	8.12e-12	-0.251217	9201311	9212594	8	26494	upstream	Tp57577_TGAC_v2_gene37786	LOC123888205	0	88	guanine nucleotide exchange factor subunit RIC1-like	Medtr7g078170.1	0	15	RIC1-like protein
CH_225	19	225	LG6_9239088	LG6	9239088	0.204898	392	0.328757	1.25e-16	8.12e-12	-0.251217	9266533	9272045	9	27445	downstream	Tp57577_TGAC_v2_gene37739	LOC123892530	0	317	AT-rich interactive domain-containing protein 1-like%2C transcript variant X2	Medtr7g078120.1	0	40	AT-rich interactive domain protein
CH_225	19	225	LG6_9239088	LG6	9239088	0.204898	392	0.328757	1.25e-16	8.12e-12	-0.251217	9274535	9285914	10	35447	downstream	Tp57577_TGAC_v2_gene37713	LOC123888548	0	907	ATP-dependent helicase BRM-like%2C transcript variant X1	Medtr7g078090.1	0	92	ATP-dependent helicase BRM
CH_225	19	225	LG6_9239088	LG6	9239088	0.204898	392	0.328757	1.25e-16	8.12e-12	-0.251217	9196575	9200059	11	39029	upstream	Tp57577_TGAC_v2_gene37825	LOC123883023	0	4751	TMV resistance protein N-like	Medtr7g078180.1	0	371	disease resistance protein (TIR-NBS-LRR class), putative
CH_225	19	225	LG6_9239088	LG6	9239088	0.204898	392	0.328757	1.25e-16	8.12e-12	-0.251217	9195765	9196353	12	42735	upstream	Tp57577_TGAC_v2_gene37726	LOC123883023	4.76e-64	1611	TMV resistance protein N-like	Medtr7g078180.1	1.87e-92	257	disease resistance protein (TIR-NBS-LRR class), putative
CH_225	19	225	LG6_9239088	LG6	9239088	0.204898	392	0.328757	1.25e-16	8.12e-12	-0.251217	9188493	9195504	13	43584	upstream	Tp57577_TGAC_v2_gene37838	LOC123892984	0	777	U-box domain-containing protein 15-like	Medtr7g078330.1	0	213	plant U-box protein
CH_218	19	218	LG6_9239175	LG6	9239175	0.20625	392	0.343779	7.31e-12	2.38e-07	-0.141083	9235555	9245175	1	3620	in gene	Tp57577_TGAC_v2_gene37813	LOC123889235	0	130	uncharacterized LOC123889235	Medtr8g028875.1	0	13	transmembrane protein, putative
CH_218	19	218	LG6_9239175	LG6	9239175	0.20625	392	0.343779	7.31e-12	2.38e-07	-0.141083	9248255	9251769	2	9080	downstream	Tp57577_TGAC_v2_gene37735	LOC123888595	3.18e-129	390	probable E3 ubiquitin-protein ligase RHB1A	Medtr8g030510.1	4.44e-95	251	anaphase-promoting complex subunit 11 RING-H2 finger protein
CH_218	19	218	LG6_9239175	LG6	9239175	0.20625	392	0.343779	7.31e-12	2.38e-07	-0.141083	9228070	9229624	3	9551	upstream	Tp57577_TGAC_v2_gene37856	LOC123891905	0	239	uncharacterized LOC123891905	Medtr7g090780.1	2.09e-100	10	hypothetical protein
CH_218	19	218	LG6_9239175	LG6	9239175	0.20625	392	0.343779	7.31e-12	2.38e-07	-0.141083	9227315	9228058	4	11117	upstream	Tp57577_TGAC_v2_gene37784	LOC123917513	0.18	24	protein PELPK1-like	Medtr5g022220.1	2.66	4	ion channel protein
CH_218	19	218	LG6_9239175	LG6	9239175	0.20625	392	0.343779	7.31e-12	2.38e-07	-0.141083	9222225	9225793	5	13382	upstream	Tp57577_TGAC_v2_gene37749	LOC123890640	1.49e-68	341	brassinosteroid-responsive RING protein 1-like	Medtr7g078150.1	1.07e-63	251	anaphase-promoting complex subunit 11 RING-H2 finger protein
CH_218	19	218	LG6_9239175	LG6	9239175	0.20625	392	0.343779	7.31e-12	2.38e-07	-0.141083	9258155	9262372	6	18980	downstream	Tp57577_TGAC_v2_gene37758	LOC123891906	0	682	protein DETOXIFICATION 34-like	Medtr1g100180.1	0	65	MATE efflux family protein
CH_218	19	218	LG6_9239175	LG6	9239175	0.20625	392	0.343779	7.31e-12	2.38e-07	-0.141083	9217795	9218542	7	20633	upstream	Tp57577_TGAC_v2_gene37842	LOC123890640	1.76e-102	367	brassinosteroid-responsive RING protein 1-like	Medtr7g078150.1	7.85e-68	251	anaphase-promoting complex subunit 11 RING-H2 finger protein
CH_218	19	218	LG6_9239175	LG6	9239175	0.20625	392	0.343779	7.31e-12	2.38e-07	-0.141083	9201311	9212594	8	26581	upstream	Tp57577_TGAC_v2_gene37786	LOC123888205	0	88	guanine nucleotide exchange factor subunit RIC1-like	Medtr7g078170.1	0	15	RIC1-like protein
CH_218	19	218	LG6_9239175	LG6	9239175	0.20625	392	0.343779	7.31e-12	2.38e-07	-0.141083	9266533	9272045	9	27358	downstream	Tp57577_TGAC_v2_gene37739	LOC123892530	0	317	AT-rich interactive domain-containing protein 1-like%2C transcript variant X2	Medtr7g078120.1	0	40	AT-rich interactive domain protein
CH_218	19	218	LG6_9239175	LG6	9239175	0.20625	392	0.343779	7.31e-12	2.38e-07	-0.141083	9274535	9285914	10	35360	downstream	Tp57577_TGAC_v2_gene37713	LOC123888548	0	907	ATP-dependent helicase BRM-like%2C transcript variant X1	Medtr7g078090.1	0	92	ATP-dependent helicase BRM
CH_218	19	218	LG6_9239175	LG6	9239175	0.20625	392	0.343779	7.31e-12	2.38e-07	-0.141083	9196575	9200059	11	39116	upstream	Tp57577_TGAC_v2_gene37825	LOC123883023	0	4751	TMV resistance protein N-like	Medtr7g078180.1	0	371	disease resistance protein (TIR-NBS-LRR class), putative
CH_218	19	218	LG6_9239175	LG6	9239175	0.20625	392	0.343779	7.31e-12	2.38e-07	-0.141083	9195765	9196353	12	42822	upstream	Tp57577_TGAC_v2_gene37726	LOC123883023	4.76e-64	1611	TMV resistance protein N-like	Medtr7g078180.1	1.87e-92	257	disease resistance protein (TIR-NBS-LRR class), putative
CH_218	19	218	LG6_9239175	LG6	9239175	0.20625	392	0.343779	7.31e-12	2.38e-07	-0.141083	9188493	9195504	13	43671	upstream	Tp57577_TGAC_v2_gene37838	LOC123892984	0	777	U-box domain-containing protein 15-like	Medtr7g078330.1	0	213	plant U-box protein
CC_245	20	245	LG6_21196281	LG6	21196281	0.357558	385	0.0867941	2.41e-08	0.000783567	-0.0400418	21190367	21209440	1	5914	in gene	Tp57577_TGAC_v2_gene15609	LOC123890782	0	1588	callose synthase 3-like	Medtr7g005950.1	0	31	glucan synthase-like protein
CC_245	20	245	LG6_21196281	LG6	21196281	0.357558	385	0.0867941	2.41e-08	0.000783567	-0.0400418	21177492	21182044	2	14237	upstream	Tp57577_TGAC_v2_gene15628	LOC123890781	3.68e-95	112	transcription initiation factor TFIID subunit 10-like%2C transcript variant X3	Medtr7g080740.1	9.22e-67	2	transcription initiation factor TFIID subunit 10
CC_245	20	245	LG6_21196281	LG6	21196281	0.357558	385	0.0867941	2.41e-08	0.000783567	-0.0400418	21210615	21217004	3	14334	downstream	Tp57577_TGAC_v2_gene15635	LOC123890783	0	434	putative E3 ubiquitin-protein ligase LIN%2C transcript variant X1	Medtr7g005940.1	0	82	ubox-like protein, putative
CC_245	20	245	LG6_21196281	LG6	21196281	0.357558	385	0.0867941	2.41e-08	0.000783567	-0.0400418	21172204	21176164	4	20117	upstream	Tp57577_TGAC_v2_gene15603	LOC123890780	0	184	high mobility group B protein 15-like	Medtr7g005970.1	0	32	high mobility group B-like protein
CC_245	20	245	LG6_21196281	LG6	21196281	0.357558	385	0.0867941	2.41e-08	0.000783567	-0.0400418	21217117	21220103	5	20836	downstream	Tp57577_TGAC_v2_gene15612	LOC123890785	0	1220	protein NRT1/ PTR FAMILY 7.1-like%2C transcript variant X1	Medtr7g005930.1	0	109	peptide/nitrate transporter
CC_245	20	245	LG6_21196281	LG6	21196281	0.357558	385	0.0867941	2.41e-08	0.000783567	-0.0400418	21221259	21225058	6	24978	downstream	Tp57577_TGAC_v2_gene15616	LOC123890786	0	1061	inositol transporter 1-like	Medtr7g005910.1	0	130	MFS/sugar transporter
CC_245	20	245	LG6_21196281	LG6	21196281	0.357558	385	0.0867941	2.41e-08	0.000783567	-0.0400418	21149387	21169204	7	27077	upstream	Tp57577_TGAC_v2_gene15624	LOC123890775	0	842	uncharacterized LOC123890775	Medtr7g006030.1	4.98e-70	42	casein kinase I-like protein
CC_245	20	245	LG6_21196281	LG6	21196281	0.357558	385	0.0867941	2.41e-08	0.000783567	-0.0400418	21231805	21234745	8	35524	downstream	Tp57577_TGAC_v2_gene15641	LOC123890787	0	54	pirin-like protein 2	Medtr7g405830.1	1.43e-169	7	pirin-like plant protein
CC_245	20	245	LG6_21196281	LG6	21196281	0.357558	385	0.0867941	2.41e-08	0.000783567	-0.0400418	21236465	21238803	9	40184	downstream	Tp57577_TGAC_v2_gene15637	LOC123890790	9.85e-144	386	ras-related protein RABA5e-like	Medtr7g405790.1	7.22e-157	115	RAB GTPase-like protein A1D
CC_245	20	245	LG6_21196281	LG6	21196281	0.357558	385	0.0867941	2.41e-08	0.000783567	-0.0400418	21240825	21248888	10	44544	downstream	Tp57577_TGAC_v2_gene15618	LOC123890789	0	186	signal peptide peptidase-like 2	Medtr7g405780.1	0	18	signal peptide peptidase-like protein
CH_238	19	238	LG7_16795407	LG7	16795407	0.477207	392	0.423092	5.16e-08	0.000559173	0.751432	16795364	16796735	1	43	in gene	Tp57577_TGAC_v2_gene21812	LOC123897913	3.03e-35	52	endoplasmic reticulum oxidoreductin-1-like	Medtr2g048900.1	2.31e-32	16	endoplasmic oxidoreductin protein
CH_238	19	238	LG7_16795407	LG7	16795407	0.477207	392	0.423092	5.16e-08	0.000559173	0.751432	16792596	16795315	2	92	upstream	Tp57577_TGAC_v2_gene21809	LOC123907222	4.53e-34	82	importin beta-like SAD2 homolog	Medtr4g123690.1	2.74e-23	6	protein transporter, putative
CH_238	19	238	LG7_16795407	LG7	16795407	0.477207	392	0.423092	5.16e-08	0.000559173	0.751432	16791560	16792525	3	2882	upstream	Tp57577_TGAC_v2_gene21810	LOC123907456	1.52e-48	406	3-hydroxy-3-methylglutaryl-coenzyme A reductase 1-like%2C transcript variant X1	Medtr5g026480.1	4.48e-47	13	3-hydroxy-3-methylglutaryl-coenzyme A reductase-like protein
CH_238	19	238	LG7_16795407	LG7	16795407	0.477207	392	0.423092	5.16e-08	0.000559173	0.751432	16801356	16805025	4	5949	downstream	Tp57577_TGAC_v2_gene21811	LOC123897913	4.73e-80	134	endoplasmic reticulum oxidoreductin-1-like	Medtr2g048900.1	2.96e-76	6	endoplasmic oxidoreductin protein
CH_238	19	238	LG7_16795407	LG7	16795407	0.477207	392	0.423092	5.16e-08	0.000559173	0.751432	16808106	16812527	5	12699	downstream	Tp57577_TGAC_v2_gene21814	LOC123898118	1.13e-151	172	plant intracellular Ras-group-related LRR protein 9-like	Medtr3g076990.1	1.73e-108	29	plant intracellular ras-group-related LRR protein
CH_238	19	238	LG7_16795407	LG7	16795407	0.477207	392	0.423092	5.16e-08	0.000559173	0.751432	16814486	16818220	6	19079	downstream	Tp57577_TGAC_v2_gene21813	LOC123899178	1.35e-177	900	serine/threonine-protein kinase STY13-like%2C transcript variant X1	Medtr3g076970.1	0	252	Serine/Threonine-kinase HT1-like protein
CH_238	19	238	LG7_16795407	LG7	16795407	0.477207	392	0.423092	5.16e-08	0.000559173	0.751432	16769110	16770090	7	25317	upstream	Tp57577_TGAC_v2_gene39679	LOC123886646	1.38e-64	67	uncharacterized LOC123886646	Medtr0903s0010.1	1.17e-10	34	transmembrane protein, putative
CH_238	19	238	LG7_16795407	LG7	16795407	0.477207	392	0.423092	5.16e-08	0.000559173	0.751432	16765731	16768575	8	26832	upstream	Tp57577_TGAC_v2_gene39678	LOC123892950	2.82e-45	167	uncharacterized LOC123892950	Medtr2g012700.1	1.03e-08	18	B3 DNA-binding domain protein
CH_238	19	238	LG7_16795407	LG7	16795407	0.477207	392	0.423092	5.16e-08	0.000559173	0.751432	16834632	16835348	9	39225	downstream	Tp57577_TGAC_v2_gene19307	LOC123886646	2.49e-50	79	uncharacterized LOC123886646	Medtr2g047070.1	1.45e-05	18	hypothetical protein
CH_238	19	238	LG7_16795407	LG7	16795407	0.477207	392	0.423092	5.16e-08	0.000559173	0.751432	16836003	16838982	10	40596	downstream	Tp57577_TGAC_v2_gene19308	LOC123896430	1.79e-36	165	uncharacterized LOC123896430	Medtr2g012700.1	4.35e-10	37	B3 DNA-binding domain protein
CH_238	19	238	LG7_16795407	LG7	16795407	0.477207	392	0.423092	5.16e-08	0.000559173	0.751432	16746906	16750983	11	44424	upstream	Tp57577_TGAC_v2_gene35204	LOC123896955	0	41	2%2C3-bisphosphoglycerate-dependent phosphoglycerate mutase 1-like	Medtr3g074040.1	0	19	phosphoglycerate/bisphosphoglycerate mutase family protein
CH_238	19	238	LG7_16795407	LG7	16795407	0.477207	392	0.423092	5.16e-08	0.000559173	0.751432	16742349	16747000	12	48407	upstream	Tp57577_TGAC_v2_gene35203	LOC123896956	0	202	phosphatidylinositol transfer protein 3-like%2C transcript variant X1	Medtr3g074050.1	0	41	Sec14p-like phosphatidylinositol transfer family protein
CH_225	19	225	scaf_215_44822	scaf_215	44822	0.483112	392	0.223754	1.16e-09	2.52e-05	0.474592	42087	42595	1	2227	upstream	Tp57577_TGAC_v2_gene10598	LOC123916291	1.42e-24	190	probable Histone-lysine N-methyltransferase ATXR5%2C transcript variant X1	Medtr3g095830.1	8.94e-24	64	histone-lysine N-methyltransferase ATXR5
CH_225	19	225	scaf_215_44822	scaf_215	44822	0.483112	392	0.223754	1.16e-09	2.52e-05	0.474592	35266	36442	2	8380	upstream	Tp57577_TGAC_v2_gene10603	LOC123895402	1.45e-36	185	non-classical arabinogalactan protein 31-like	Medtr2g026820.1	1.27e-06	21	Lipid transfer protein
CH_225	19	225	scaf_215_44822	scaf_215	44822	0.483112	392	0.223754	1.16e-09	2.52e-05	0.474592	55711	56765	3	10889	downstream	Tp57577_TGAC_v2_gene10579	LOC123895401	1.77e-109	351	proline-rich extensin-like protein EPR1%2C transcript variant X1	Medtr2g026820.1	2.2e-17	25	Lipid transfer protein
CH_225	19	225	scaf_215_44822	scaf_215	44822	0.483112	392	0.223754	1.16e-09	2.52e-05	0.474592	67480	68445	4	22658	downstream	Tp57577_TGAC_v2_gene10563	LOC123897746	1.14e-76	120	putative lipid-binding protein AIR1	Medtr2g026760.1	3.77e-62	24	Lipid transfer protein
CH_225	19	225	scaf_215_44822	scaf_215	44822	0.483112	392	0.223754	1.16e-09	2.52e-05	0.474592	70653	71985	5	25831	downstream	Tp57577_TGAC_v2_gene10584	LOC123899422	0	140	trihelix transcription factor DF1-like%2C transcript variant X1	Medtr2g026725.1	6.17e-96	34	Myb/SANT-like DNA-binding domain protein
CH_225	19	225	scaf_215_44822	scaf_215	44822	0.483112	392	0.223754	1.16e-09	2.52e-05	0.474592	72627	73105	6	27805	downstream	Tp57577_TGAC_v2_gene10566	LOC123898205	5.19e-47	1094	uncharacterized LOC123898205	Medtr2g026725.1	3.94e-17	3	Myb/SANT-like DNA-binding domain protein
CH_225	19	225	scaf_215_44822	scaf_215	44822	0.483112	392	0.223754	1.16e-09	2.52e-05	0.474592	74866	82174	7	30044	downstream	Tp57577_TGAC_v2_gene10606	LOC123899327	0	158	nudix hydrolase 2-like	Medtr2g026715.1	0	10	nudix hydrolase superfamily protein
CH_225	19	225	scaf_215_44822	scaf_215	44822	0.483112	392	0.223754	1.16e-09	2.52e-05	0.474592	3076	5430	8	39392	upstream	Tp57577_TGAC_v2_gene10604	LOC123919636	2.3e-18	196	putative disease resistance protein RGA1%2C transcript variant X1	Medtr5g071310.1	4.39e-14	112	disease resistance protein RGA4
CH_225	19	225	scaf_215_44822	scaf_215	44822	0.483112	392	0.223754	1.16e-09	2.52e-05	0.474592	84394	85675	9	39572	downstream	Tp57577_TGAC_v2_gene10573	LOC123897679	1.96e-102	226	nuclear transcription factor Y subunit B-3-like	Medtr2g026710.1	1.25e-91	31	nuclear transcription factor Y protein
CH_225	19	225	scaf_215_44822	scaf_215	44822	0.483112	392	0.223754	1.16e-09	2.52e-05	0.474592	1	3011	10	41811	upstream	Tp57577_TGAC_v2_gene10597	LOC123881846	0	5761	putative disease resistance protein RGA1%2C transcript variant X2	Medtr5g071220.1	0	448	NB-ARC domain disease resistance protein
CC_178	19	178	scaf_282_123440	scaf_282	123440	0.449118	391	0.131222	1.07e-09	2.14e-05	0.252877	121446	124174	1	734	in gene	Tp57577_TGAC_v2_gene8136	LOC123891975	0	412	putative UPF0481 protein At3g02645	Medtr7g068160.1	0	91	DUF247 domain protein
CC_178	19	178	scaf_282_123440	scaf_282	123440	0.449118	391	0.131222	1.07e-09	2.14e-05	0.252877	128266	131036	2	4826	downstream	Tp57577_TGAC_v2_gene8117	LOC123889940	1.4e-137	45	uncharacterized LOC123889940	Medtr7g068110.1	2.23e-47	31	hypothetical protein
CC_178	19	178	scaf_282_123440	scaf_282	123440	0.449118	391	0.131222	1.07e-09	2.14e-05	0.252877	117606	118211	3	5229	upstream	Tp57577_TGAC_v2_gene8123	LOC123889996	3.25e-32	42	uncharacterized LOC123889996	Medtr0074s0060.1	0.03	12	cysteine-rich receptor-kinase-like protein
CC_178	19	178	scaf_282_123440	scaf_282	123440	0.449118	391	0.131222	1.07e-09	2.14e-05	0.252877	131757	135705	4	8317	downstream	Tp57577_TGAC_v2_gene8138	LOC123893084	0	2127	cold-responsive protein kinase 1-like%2C transcript variant X1	Medtr7g068190.1	0	253	receptor-like kinase
CC_178	19	178	scaf_282_123440	scaf_282	123440	0.449118	391	0.131222	1.07e-09	2.14e-05	0.252877	105197	106875	5	16565	upstream	Tp57577_TGAC_v2_gene8142	LOC123891975	1.32e-128	329	putative UPF0481 protein At3g02645	Medtr7g068070.1	0	69	DUF247 domain protein
CC_178	19	178	scaf_282_123440	scaf_282	123440	0.449118	391	0.131222	1.07e-09	2.14e-05	0.252877	140497	145575	6	17057	downstream	Tp57577_TGAC_v2_gene8144	LOC123891255	0	221	proteoglycan 4-like	Medtr7g068220.1	5.66e-121	11	hypothetical protein
CC_178	19	178	scaf_282_123440	scaf_282	123440	0.449118	391	0.131222	1.07e-09	2.14e-05	0.252877	95040	95755	7	27685	upstream	Tp57577_TGAC_v2_gene8127	LOC123919066	0.39	90	serpin-ZX-like	Medtr7g058330.1	0.0015	6	hypothetical protein
CC_178	19	178	scaf_282_123440	scaf_282	123440	0.449118	391	0.131222	1.07e-09	2.14e-05	0.252877	83476	85464	8	37976	upstream	Tp57577_TGAC_v2_gene8125	LOC123905351	1.04e-64	251	uncharacterized LOC123905351	Medtr6g477680.1	2.14e-12	18	DNA replication factor CDT1-like protein
CC_178	19	178	scaf_282_123440	scaf_282	123440	0.449118	391	0.131222	1.07e-09	2.14e-05	0.252877	81676	83405	9	40035	upstream	Tp57577_TGAC_v2_gene8120	LOC123889446	0	694	disease resistance protein RPV1-like%2C transcript variant X1	Medtr3g006280.1	7.59e-156	226	disease resistance protein (TIR-NBS-LRR class)
CC_178	19	178	scaf_282_123440	scaf_282	123440	0.449118	391	0.131222	1.07e-09	2.14e-05	0.252877	164245	167315	10	40805	downstream	Tp57577_TGAC_v2_gene8140	LOC123898531	1.11	19	cationic amino acid transporter 1-like	Medtr1g442850.1	1.89	3	F-box protein interaction domain protein
CC_178	19	178	scaf_282_123440	scaf_282	123440	0.449118	391	0.131222	1.07e-09	2.14e-05	0.252877	169466	172421	11	46026	downstream	Tp57577_TGAC_v2_gene8143	LOC123888920	9.13e-95	97	high mobility group B protein 1%2C transcript variant X1	Medtr7g068280.1	9.07e-52	11	high mobility group (HMG)-box protein
CC_178	19	178	scaf_282_123440	scaf_282	123440	0.449118	391	0.131222	1.07e-09	2.14e-05	0.252877	65037	74465	12	48975	upstream	Tp57577_TGAC_v2_gene8126	LOC123911161	0	272	RNA polymerase II C-terminal domain phosphatase-like 2%2C transcript variant X1	Medtr7g067540.1	0	22	double-stranded RNA-binding motif protein
CC_205	19	205	scaf_298_215478	scaf_298	215478	0.160474	390	0.110591	1.9e-08	0.00123774	-0.0826133	214353	217475	1	1125	in gene	Tp57577_TGAC_v2_gene8506	LOC123886000	5.64e-12	81	uncharacterized LOC123886000	Medtr4g020630.1	5.35e-10	42	endonuclease/exonuclease/phosphatase family protein
CC_205	19	205	scaf_298_215478	scaf_298	215478	0.160474	390	0.110591	1.9e-08	0.00123774	-0.0826133	204551	212055	2	3423	upstream	Tp57577_TGAC_v2_gene8512	LOC123907822	0	119	DIS3-like exonuclease 2%2C transcript variant X1	Medtr5g059080.1	0	7	ribonuclease II family protein
CC_205	19	205	scaf_298_215478	scaf_298	215478	0.160474	390	0.110591	1.9e-08	0.00123774	-0.0826133	220646	226096	3	5168	downstream	Tp57577_TGAC_v2_gene8502	LOC123905125	0	48	uncharacterized LOC123905125	Medtr5g059070.1	0	7	hypothetical protein
CC_205	19	205	scaf_298_215478	scaf_298	215478	0.160474	390	0.110591	1.9e-08	0.00123774	-0.0826133	226129	228169	4	10651	downstream	Tp57577_TGAC_v2_gene8500	LOC123908464	4e-60	50	uncharacterized LOC123908464	Medtr5g059050.1	6.12e-51	7	transmembrane protein, putative
CC_205	19	205	scaf_298_215478	scaf_298	215478	0.160474	390	0.110591	1.9e-08	0.00123774	-0.0826133	187814	192065	5	23413	upstream	Tp57577_TGAC_v2_gene8510	LOC123908368	1.15e-58	23	selenoprotein K	Medtr5g059100.2	7.83e-40	5	K-like selenoprotein
CC_205	19	205	scaf_298_215478	scaf_298	215478	0.160474	390	0.110591	1.9e-08	0.00123774	-0.0826133	241686	248525	6	26208	downstream	Tp57577_TGAC_v2_gene8499	LOC123895597	6.84e-94	453	uncharacterized LOC123895597%2C transcript variant X1	Medtr5g059030.1	2.16e-36	31	hypothetical protein
CC_205	19	205	scaf_298_215478	scaf_298	215478	0.160474	390	0.110591	1.9e-08	0.00123774	-0.0826133	256256	257966	7	40778	downstream	Tp57577_TGAC_v2_gene8507	LOC123909591	0	336	protein NODULATION SIGNALING PATHWAY 2-like	Medtr5g058860.1	0	63	GRAS family transcription factor
CC_205	19	205	scaf_298_215478	scaf_298	215478	0.160474	390	0.110591	1.9e-08	0.00123774	-0.0826133	166786	168468	8	47010	upstream	Tp57577_TGAC_v2_gene8514	LOC123903770	7.46e-71	671	uncharacterized LOC123903770	Medtr4g091250.1	2.06	10	hypothetical protein
CC_178	19	178	scaf_569_145336	scaf_569	145336	0.414974	391	0.149166	3.29e-07	0.0017808	-0.0403787	135076	144170	1	1166	upstream	Tp57577_TGAC_v2_gene10375	LOC123911064	0	232	thyroid adenoma-associated protein homolog	Medtr6g011760.1	0	5	death receptor interacting protein, putative
CC_178	19	178	scaf_569_145336	scaf_569	145336	0.414974	391	0.149166	3.29e-07	0.0017808	-0.0403787	149784	153399	2	4448	downstream	Tp57577_TGAC_v2_gene10372	LOC123920263	3.7e-127	1470	cytochrome P450 83B1-like	Medtr4g026080.1	1.15e-114	250	cytochrome P450 family 71 protein
CC_178	19	178	scaf_569_145336	scaf_569	145336	0.414974	391	0.149166	3.29e-07	0.0017808	-0.0403787	127776	133810	3	11526	upstream	Tp57577_TGAC_v2_gene10368	LOC123911065	0	320	cullin-3A-like	Medtr6g011700.1	0	44	cullin 3B
CC_178	19	178	scaf_569_145336	scaf_569	145336	0.414974	391	0.149166	3.29e-07	0.0017808	-0.0403787	90720	100105	4	45231	upstream	Tp57577_TGAC_v2_gene10366	LOC123906409	0	2983	ABC transporter B family member 19	Medtr6g011680.1	0	612	ABC transporter B family protein
CH_238	19	238	scaf_677_20023	scaf_677	20023	0.453827	392	0.127399	5.29e-09	6.88e-05	0.423102	15775	20705	1	682	in gene	Tp57577_TGAC_v2_gene22395	LOC123891207	0	2661	LEAF RUST 10 DISEASE-RESISTANCE LOCUS RECEPTOR-LIKE PROTEIN KINASE-like 2.4%2C transcript variant X4	Medtr7g082460.1	0	261	receptor-like kinase
CH_238	19	238	scaf_677_20023	scaf_677	20023	0.453827	392	0.127399	5.29e-09	6.88e-05	0.423102	23357	26475	2	3334	downstream	Tp57577_TGAC_v2_gene22390	LOC123891207	0	2735	LEAF RUST 10 DISEASE-RESISTANCE LOCUS RECEPTOR-LIKE PROTEIN KINASE-like 2.4%2C transcript variant X4	Medtr7g082460.1	0	256	receptor-like kinase
CH_238	19	238	scaf_677_20023	scaf_677	20023	0.453827	392	0.127399	5.29e-09	6.88e-05	0.423102	7176	8424	3	11599	upstream	Tp57577_TGAC_v2_gene22397	LOC123922858	4.83e-41	322	uncharacterized LOC123922858	Medtr8g030733.1	1.84e-33	14	hypothetical protein
CH_238	19	238	scaf_677_20023	scaf_677	20023	0.453827	392	0.127399	5.29e-09	6.88e-05	0.423102	217	3465	4	16558	upstream	Tp57577_TGAC_v2_gene22398	LOC123893560	6.56e-11	56	uncharacterized LOC123893560	Medtr2g060850.1	2.24e-08	12	Ulp1 protease family, carboxy-terminal domain protein
CH_238	19	238	scaf_677_20023	scaf_677	20023	0.453827	392	0.127399	5.29e-09	6.88e-05	0.423102	37236	39838	5	17213	downstream	Tp57577_TGAC_v2_gene22402	LOC123920639	1.95e-37	464	geraniol 8-hydroxylase-like%2C transcript variant X1	Medtr1g090987.1	3.01e-38	250	cytochrome P450 family 76 protein
CH_238	19	238	scaf_677_20023	scaf_677	20023	0.453827	392	0.127399	5.29e-09	6.88e-05	0.423102	52036	52900	6	32013	downstream	Tp57577_TGAC_v2_gene22389	LOC123920672	5.99e-95	415	geraniol 8-hydroxylase-like	Medtr1g091023.1	1.14e-75	233	cytochrome P450 family protein
CH_238	19	238	scaf_677_20023	scaf_677	20023	0.453827	392	0.127399	5.29e-09	6.88e-05	0.423102	59867	64255	7	39844	downstream	Tp57577_TGAC_v2_gene22391	LOC123920682	6.72e-131	1317	geraniol 8-hydroxylase-like%2C transcript variant X1	Medtr1g091010.1	4.91e-131	250	cytochrome P450 family protein
CH_238	19	238	scaf_677_20023	scaf_677	20023	0.453827	392	0.127399	5.29e-09	6.88e-05	0.423102	67576	70763	8	47553	downstream	Tp57577_TGAC_v2_gene22393	LOC123920701	1.66e-100	53	thioredoxin-like protein 4B%2C transcript variant X1	Medtr1g080840.1	5.99e-81	12	thioredoxin-like protein 4B
CH_238	19	238	scaf_678_58484	scaf_678	58484	0.424732	392	0.249604	6.73e-07	0.00397615	0.361185	58196	60625	1	288	in gene	Tp57577_TGAC_v2_gene22403	LOC123904576	2.28e-30	167	uncharacterized LOC123904576	Medtr5g017190.1	8.75e-08	16	CD2 antigen cytoplasmic tail-binding-like protein
CH_238	19	238	scaf_678_58484	scaf_678	58484	0.424732	392	0.249604	6.73e-07	0.00397615	0.361185	55346	58093	2	391	upstream	Tp57577_TGAC_v2_gene22416	LOC123905087	0	9505	putative pentatricopeptide repeat-containing protein At1g69350%2C mitochondrial	Medtr5g043450.1	0	923	PPR containing plant-like protein
CH_238	19	238	scaf_678_58484	scaf_678	58484	0.424732	392	0.249604	6.73e-07	0.00397615	0.361185	48797	53235	3	5249	upstream	Tp57577_TGAC_v2_gene22412	LOC123905088	0	90	clp protease adapter protein ClpF%2C chloroplastic%2C transcript variant X1	Medtr5g043480.2	0	8	UvrB/uvrC domain protein
CH_238	19	238	scaf_678_58484	scaf_678	58484	0.424732	392	0.249604	6.73e-07	0.00397615	0.361185	67097	72945	4	8613	downstream	Tp57577_TGAC_v2_gene22408	LOC123905086	0	326	uncharacterized LOC123905086	Medtr5g043430.1	0	16	DUF863 family protein
CH_238	19	238	scaf_678_58484	scaf_678	58484	0.424732	392	0.249604	6.73e-07	0.00397615	0.361185	44576	45690	5	12794	upstream	Tp57577_TGAC_v2_gene22414	LOC123905089	0	174	acidic endochitinase-like	Medtr5g043550.1	0	33	chitinase
CH_238	19	238	scaf_678_58484	scaf_678	58484	0.424732	392	0.249604	6.73e-07	0.00397615	0.361185	36976	44100	6	14384	upstream	Tp57577_TGAC_v2_gene22404	LOC123905090	0	138	protein GDAP2 homolog	Medtr5g043560.1	0	28	appr-1-P processing enzyme family protein
CH_238	19	238	scaf_678_58484	scaf_678	58484	0.424732	392	0.249604	6.73e-07	0.00397615	0.361185	30876	36112	7	22372	upstream	Tp57577_TGAC_v2_gene22406	LOC123911647	0	489	receptor-like protein 4	Medtr5g053610.1	0	518	LRR Di-glucose-binding protein
CH_238	19	238	scaf_678_58484	scaf_678	58484	0.424732	392	0.249604	6.73e-07	0.00397615	0.361185	17957	29856	8	28628	upstream	Tp57577_TGAC_v2_gene22415	LOC123911646	0	1057	serine/threonine-protein kinase STN7%2C chloroplastic	Medtr5g053450.1	0	252	Serine/Threonine kinase domain protein
CH_238	19	238	scaf_678_58484	scaf_678	58484	0.424732	392	0.249604	6.73e-07	0.00397615	0.361185	95836	108043	9	37352	downstream	Tp57577_TGAC_v2_gene22413	LOC123905083	0	682	xylan glycosyltransferase MUCI21-like	Medtr5g043220.1	0	134	glycosyltransferase family 61 protein
CH_238	19	238	scaf_678_58484	scaf_678	58484	0.424732	392	0.249604	6.73e-07	0.00397615	0.361185	16437	17905	10	40579	upstream	Tp57577_TGAC_v2_gene22405	LOC123904475	1.02e-132	278	lysine-specific demethylase JMJ25-like	Medtr2g024270.1	1.48e-100	30	transcription factor jumonji (JmjC) domain protein
CH_238	19	238	scaf_678_58484	scaf_678	58484	0.424732	392	0.249604	6.73e-07	0.00397615	0.361185	6096	15126	11	43358	upstream	Tp57577_TGAC_v2_gene22407	LOC123911645	0	174	SUPPRESSOR OF GAMMA RESPONSE 1%2C transcript variant X1	Medtr5g053430.2	5.75e-175	59	NAC transcription factor-like protein
CH_218	19	218	scaf_802_53097	scaf_802	53097	0.427513	392	0.108078	7.15e-10	1.55e-05	-0.168006	52246	57910	1	851	in gene	Tp57577_TGAC_v2_gene28790	LOC123886915	5.07e-30	45	uncharacterized LOC123886915	Medtr1g070190.1	9.96	1	HR-like lesion-inducing protein
CH_218	19	218	scaf_802_53097	scaf_802	53097	0.427513	392	0.108078	7.15e-10	1.55e-05	-0.168006	40177	49935	2	3162	upstream	Tp57577_TGAC_v2_gene28781	LOC123911210	0	1741	putative ABC transporter C family member 15%2C transcript variant X5	Medtr8g080050.1	0	303	multidrug resistance protein ABC transporter family protein
CH_218	19	218	scaf_802_53097	scaf_802	53097	0.427513	392	0.108078	7.15e-10	1.55e-05	-0.168006	35479	40125	3	12972	upstream	Tp57577_TGAC_v2_gene28785	LOC123911210	0	1392	putative ABC transporter C family member 15%2C transcript variant X5	Medtr8g080050.1	0	215	multidrug resistance protein ABC transporter family protein
CH_218	19	218	scaf_802_53097	scaf_802	53097	0.427513	392	0.108078	7.15e-10	1.55e-05	-0.168006	68306	70039	4	15209	downstream	Tp57577_TGAC_v2_gene28782	LOC123896897	1.09e-95	234	phosphatidylinositol 4-phosphate 5-kinase 2-like	Medtr3g073100.1	6.7e-68	22	phosphatidylinositol-4-phosphate 5-kinase family protein
CH_218	19	218	scaf_802_53097	scaf_802	53097	0.427513	392	0.108078	7.15e-10	1.55e-05	-0.168006	33146	35211	5	17886	upstream	Tp57577_TGAC_v2_gene28787	LOC123907999	1.05e-62	135	protein PUTATIVE RECOMBINATION INITIATION DEFECT 1	Medtr4g133968.1	1.16e-25	25	oligopeptide transporter OPT family protein
CH_218	19	218	scaf_802_53097	scaf_802	53097	0.427513	392	0.108078	7.15e-10	1.55e-05	-0.168006	75066	75927	6	21969	downstream	Tp57577_TGAC_v2_gene28783	LOC123924582	1.08e-114	33	anthocyanin regulatory Lc protein-like	Medtr4g118830.1	2.71e-53	26	helix loop helix DNA-binding domain protein
CH_218	19	218	scaf_802_53097	scaf_802	53097	0.427513	392	0.108078	7.15e-10	1.55e-05	-0.168006	25357	30275	7	22822	upstream	Tp57577_TGAC_v2_gene28789	LOC123911215	1.58e-140	646	verprolin-like	Medtr3g082080.1	3.03e-86	57	carbohydrate-binding X8 domain protein
CH_218	19	218	scaf_802_53097	scaf_802	53097	0.427513	392	0.108078	7.15e-10	1.55e-05	-0.168006	76691	81425	8	23594	downstream	Tp57577_TGAC_v2_gene28788	LOC123924010	0	47	uncharacterized LOC123924010	Medtr3g069790.1	0	24	adenylyl cyclase
CH_218	19	218	scaf_802_53097	scaf_802	53097	0.427513	392	0.108078	7.15e-10	1.55e-05	-0.168006	82806	84592	9	29709	downstream	Tp57577_TGAC_v2_gene28784	LOC123924009	1.09e-103	53	gelsolin-related protein of 125 kDa-like	Medtr4g118840.1	4.56e-26	3	hypothetical protein
CH_218	19	218	scaf_802_53097	scaf_802	53097	0.427513	392	0.108078	7.15e-10	1.55e-05	-0.168006	20099	23015	10	30082	upstream	Tp57577_TGAC_v2_gene28786	LOC123911216	2.65e-159	2898	proline-rich extensin-like protein EPR1%2C transcript variant X1	Medtr3g082100.1	4.01e-22	20	Lipid transfer protein
CH_218	19	218	scaf_802_53097	scaf_802	53097	0.427513	392	0.108078	7.15e-10	1.55e-05	-0.168006	88956	98230	11	35859	downstream	Tp57577_TGAC_v2_gene28791	LOC123924008	0	935	ISWI chromatin-remodeling complex ATPase CHR11-like%2C transcript variant X1	Medtr4g118845.1	0	87	chromatin remodeling factor, putative
CC_218	19	218	scaf_918_18614	scaf_918	18614	0.250299	385	0.119126	3.23e-08	0.000762085	-0.0965758	17506	25610	1	1108	in gene	Tp57577_TGAC_v2_gene26009	LOC123911356	2.19e-45	165	uncharacterized LOC123911356%2C transcript variant X1	Medtr2g039280.1	0.13	13	Nodule-specific Glycine Rich Peptide
CC_218	19	218	scaf_918_18614	scaf_918	18614	0.250299	385	0.119126	3.23e-08	0.000762085	-0.0965758	29266	50774	2	10652	downstream	Tp57577_TGAC_v2_gene26010	LOC123923100	0	914	protein CHROMATIN REMODELING 5	Medtr5g090090.2	0	82	chromodomain helicase-DNA-binding protein
CC_218	19	218	scaf_918_18614	scaf_918	18614	0.250299	385	0.119126	3.23e-08	0.000762085	-0.0965758	59856	69375	3	41242	downstream	Tp57577_TGAC_v2_gene26008	LOC123882298	0	3372	disease resistance protein RUN1-like%2C transcript variant X1	Medtr5g090940.1	0	496	disease resistance protein (TIR-NBS-LRR class)
CC_205	19	205	scaf_17454_702	scaf_17454	702	0.371231	390	0.123143	5.45e-07	0.0129982	0.132743						no neighboring genes on scaffold
CH_165	19	165	scaf_21186_400	scaf_21186	400	0.11112	393	0.107365	1.83e-09	5.94e-05	0.154478						no neighboring genes on scaffold
