# Supplementary material for: GWAS for Drought Resilience Traits in Red Clover (Trifolium pratense L.)
Source: Genes (Basel). 2024 Oct 21;15(10):1347. doi: 10.3390/genes15101347 (PMC11507065; doi:10.3390/genes15101347)
Supplement: Supplementary file 1 [file genes-15-01347-s001.zip › Supplementary Excel file S2.xlsx]

## Sheet: HEN-17-derived SNPs_5kb
Trait	Year	DOY	SNP ID	Chromosome	Pos	MAF	nobs	Var expl	P.value	H.B.P.Value	Effect	gene_start	gene_stop	ranking (according to distance from SNP)	distance to start or stop of neighbouring gene	Location relative to SNP	LOC identifier in HEN-17 assembly	Annotation in HEN-17 red clover assembly	Blast_Plaza_5.0_mtr_prot	e-value tBLASTx PLAZA5.0	nr of tBLASTx hits PLAZA5.0	Annotation in Medicago truncatula PLAZA_5.0
CH_238	1	238	NC_060059.1_39822546_C.G	LG1	39822546	0.329563	389	0.0705039	1.6068e-07	0.00129396	0.41768	39817181	39822694	1	148	in gene	LOC123917027	far upstream element-binding protein 1	Medtr1g016760	0	64	RNA-binding KH domain protein
CC_218	1	218	NC_060059.1_45472125_G.C	LG1	45472125	0.342461	382	0.116862	1.5259e-08	0.000491524	-0.129662	45470880	45479610	1	1245	in gene	LOC123913738	uncharacterized LOC123913738, transcript variant X1	Medtr1g069355	0	207	transducin/WD-like repeat-protein
CC_245	1	245	NC_060060.1_18680074_T.G	LG2	18680074	0.222062	388	0.0723313	3.58124e-11	1.15359e-06	0.188654	18674196	18683453	1	3379	in gene	LOC123903813	GPI ethanolamine phosphate transferase 2-like, transcript variant X2	Medtr5g032210	0	11	GPI ethanolamine phosphate transferase
CH_225	1	225	NC_060060.1_24894651_C.A	LG2	24894651	0.438535	389	0.0593144	4.17519e-07	0.00485179	-0.27122	24890766	24896799	1	2148	in gene	LOC123906300	ureide permease 1-like	Medtr5g044710	0	7	ureide permease-like protein
CH_225	1	225	NC_060060.1_24894651_C.A	LG2	24894651	0.438535	389	0.0593144	4.17519e-07	0.00485179	-0.27122	24897853	24902396	2	3202	downstream	LOC123906302	protein root UVB sensitive 3, transcript variant X2	Medtr5g044720	0	11	UPF0420 C16orf58-like protein
CH_165	1	165	NC_060060.1_34138967_T.C	LG2	34138967	0.243372	390	0.0912997	1.46623e-07	0.00472303	-0.14096	34140642	34143165	1	1675	downstream	LOC123910739	transcription factor TCP8-like	Medtr2g006150	2.92e-141	20	TCP family transcription factor
CH_165	1	165	NC_060060.1_34138967_T.C	LG2	34138967	0.243372	390	0.0912997	1.46623e-07	0.00472303	-0.14096	34132462	34136369	2	2598	upstream	LOC123910737	zinc finger transcription factor YY1-like	Medtr3g075210	2.02e-09	21	lysine-specific demethylase REF6-like protein, putative
CC_205	1	205	NC_060060.1_37047857_T.A	LG2	37047857	0.342649	387	0.060354	2.08435e-10	6.71409e-06	0.253279	37047410	37055103	1	447	in gene	LOC123905976	WD repeat-containing protein 75	Medtr4g127820	0	63	transducin/WD-like repeat-protein
CC_205	1	205	NC_060060.1_37047857_T.A	LG2	37047857	0.342649	387	0.060354	2.08435e-10	6.71409e-06	0.253279	37037901	37043859	2	3998	upstream	LOC123909733	probable receptor-like serine/threonine-protein kinase At5g57670	Medtr4g127840	0	251	tyrosine kinase family protein
CC_198	1	198	NC_060061.1_9267342_A.G	LG3	9267342	0.354333	390	0.0838271	6.35804e-10	2.04805e-05	0.333666	9267159	9270454	1	183	in gene	LOC123917030	uncharacterized LOC123917030	Medtr8g089715	1.07e-175	6	alkaline phytoceramidase (APHC)
CC_198	1	198	NC_060061.1_9267342_A.G	LG3	9267342	0.354333	390	0.0838271	6.35804e-10	2.04805e-05	0.333666	9260903	9265678	2	1664	upstream	LOC123917029	uncharacterized LOC123917029, transcript variant X1	Medtr8g089745	0	31	alpha-galactosidase
CC_198	1	198	NC_060061.1_9267342_A.G	LG3	9267342	0.354333	390	0.0838271	6.35804e-10	2.04805e-05	0.333666	9271194	9273862	3	3852	downstream	LOC123917031	protein-tyrosine-phosphatase MKP1-like	Medtr8g089710	0	32	MAP kinase phosphatase
CH_205	1	205	NC_060061.1_26803013_T.C	LG3	26803013	0.362784	388	0.114023	2.45453e-07	0.00395327	-0.160552	26800603	26810084	1	2410	in gene	LOC123918717	uncharacterized LOC123918717	#N/A	#N/A	#N/A	#N/A
CH_205	1	205	NC_060061.1_29630157_T.A	LG3	29630157	0.464562	388	0.0685989	1.81527e-09	5.84734e-05	0.245628	29630328	29637522	1	171	downstream	LOC123915918	uncharacterized LOC123915918, transcript variant X2	Medtr3g077550	0	4	transmembrane protein, putative
CC_212	2	212	NC_060062.1_20504973_T.A	LG4	20504973	0.473769	390	0.0588779	5.61844e-10	1.80981e-05	0.226857	20504814	20507249	1	159	in gene	LOC123882092	pectinesterase/pectinesterase inhibitor-like	Medtr4g120290	0	133	pectinesterase/pectinesterase inhibitor
CC_212	2	212	NC_060062.1_20504973_T.A	LG4	20504973	0.473769	390	0.0588779	5.61844e-10	1.80981e-05	0.226857	20507988	20509392	2	3015	downstream	LOC123882093	RING-H2 finger protein ATL2-like	Medtr4g120270	1.16e-84	251	RING-H2 zinc finger protein
CC_225	2	225	NC_060062.1_42084107_T.C	LG4	42084107	0.454806	387	0.0531095	8.50731e-09	0.000274038	0.141902	42084385	42089674	1	278	downstream	LOC123922699	probable glycosyltransferase At5g20260	Medtr4g115530	0	56	glycosyltransferase
CC_225	2	225	NC_060062.1_42084107_T.C	LG4	42084107	0.454806	387	0.0531095	8.50731e-09	0.000274038	0.141902	42064437	42079339	2	4768	upstream	LOC123881919	uncharacterized LOC123881919, transcript variant X1	#N/A	#N/A	#N/A	#N/A
CH_238	2	238	NC_060062.1_52642219_A.C	LG4	52642219	0.468419	389	0.110022	5.65253e-07	0.00364159	0.673465	52640229	52648371	1	1990	in gene	LOC123924406	actin-related protein 8-like, transcript variant X2	Medtr8g070520	0	22	macronuclear actin
CC_195	2	195	NC_060062.1_53931991_A.G	LG4	53931991	0.332211	389	0.112898	4.94844e-07	0.0159399	-0.177712	53931715	53946411	1	276	in gene	LOC123924496	kinesin-like protein KIN-14B	Medtr8g471180	0	73	kinesin-like protein for actin based movement protein
CC_195	2	195	NC_060062.1_53931991_A.G	LG4	53931991	0.332211	389	0.112898	4.94844e-07	0.0159399	-0.177712	53929800	53931375	2	616	upstream	LOC123924497	N-acetyl-alpha-D-glucosaminyl L-malate synthase	Medtr8g068840	0	11	glycosyltransferase family 4 protein
CC_195	2	195	NC_060062.1_53931991_A.G	LG4	53931991	0.332211	389	0.112898	4.94844e-07	0.0159399	-0.177712	53925790	53929336	3	2655	upstream	LOC123924495	IMPACT family member in pol 5'region	Medtr8g068855	1.24e-147	7	ribosomal protein S5 domain protein
CH_225	1	225	NC_060063.1_4412473_C.T	LG5	4412473	0.427558	389	0.164176	5.59732e-08	0.00180301	0.239326	4409574	4412541	1	68	in gene	LOC123887385	uncharacterized LOC123887385, transcript variant X2	#N/A	#N/A	#N/A	#N/A
CH_225	1	225	NC_060063.1_4412473_C.T	LG5	4412473	0.427558	389	0.164176	5.59732e-08	0.00180301	0.239326	4400245	4408506	2	3967	upstream	LOC123885882	uncharacterized protein At4g26485-like	Medtr6g082340	5.61e-102	14	methyltransferase small domain protein
CC_198	1	198	NC_060063.1_6098087_G.A	LG5	6098087	0.344705	390	0.0918014	1.55542e-07	0.00250516	0.261109	6091276	6099193	1	1106	in gene	LOC123883454	probable ADP-ribosylation factor GTPase-activating protein AGD14	Medtr6g027300	0	26	ARF GTPase activator
CC_198	1	198	NC_060063.1_6098087_G.A	LG5	6098087	0.344705	390	0.0918014	1.55542e-07	0.00250516	0.261109	6099859	6102400	2	1772	downstream	LOC123883455	probable arabinosyltransferase ARAD1	Medtr6g027310	0	52	secondary cell wall glycosyltransferase family 47 protein
CC_258	2	258	NC_060063.1_49890749_T.A	LG5	49890749	0.110923	390	0.0657852	2.43466e-08	0.000784253	0.226744	49890287	49894615	1	462	in gene	LOC123882976	MA3 DOMAIN-CONTAINING TRANSLATION REGULATORY FACTOR 1-like	Medtr4g104360	0	26	topoisomerase-like protein
CH_238	1	238	NC_060064.1_36266159_G.A	LG6	36266159	0.465681	389	0.232187	6.24378e-08	0.000771822	0.735861	36257163	36266485	1	326	in gene	LOC123889047	pre-mRNA-processing factor 39	Medtr7g098430	0	34	Pre-mRNA-processing factor 39
CH_238	1	238	NC_060064.1_36266159_G.A	LG6	36266159	0.465681	389	0.232187	6.24378e-08	0.000771822	0.735861	36268784	36273636	2	2625	downstream	LOC123889048	nuclear transport factor 2, transcript variant X3	Medtr7g098440	0	66	ras GTPase-activating binding-like protein
CH_178	1	178	NC_060065.1_42224330_G.A	LG7	42224330	0.470885	390	0.0557117	4.15567e-07	0.0133863	-0.1931	42220533	42235026	1	3797	in gene	LOC123895019	probable disease resistance protein At4g27220, transcript variant X1	Medtr2g072080	0	633	NBS-LRR type disease resistance protein

## Sheet: Milvus-derived SNPs_5kb
Trait	Year	DOY	SNP ID	Chromosome	Pos	MAF	nobs	Var expl	P.value	H.B.P.Value	Effect	gene_start	gene_stop	ranking (according to distance from SNP)	distance to start or stop of neighbouring gene	Location relative to SNP	Gene ID in Milvus assembly	Orthologuous gene ID in HEN-17 assembly	e-value tBLASTx Ensemble	nr of tBLASTx hits Ensemble	Annotation in HEN-17 red clover assembly	Blast_Plaza_5.0_mtr_prot	e-value tBLASTx PLAZA5.0	nr of tBLASTx hits PLAZA5.0	Annotation in Medicago truncatula PLAZA_5.0									Orthologuous gene ID in HEN-17 assembly	Gene ID in Milvus assembly
CC_178	19	178	LG1_3190272	LG1	3190272	0.48821	391	0.274751	2.01e-12	1.31e-07	-0.455722	3185561	3193363	1	3091	in gene	Tp57577_TGAC_v2_gene22446	LOC123907411	0	444	putative leucine-rich repeat-containing protein DDB_G0290503	Medtr1g062200.1	0	33	myosin heavy chain-like protein, putative									LOC123907411	Tp57577_TGAC_v2_gene22446
CH_189	20	189	LG1_4925076	LG1	4925076	0.287748	393	0.290961	7.38e-14	2.41e-09	-0.127648	4922080	4924789	1	287	upstream	Tp57577_TGAC_v2_gene6050	LOC123885776	0	468	DEAD-box ATP-dependent RNA helicase 41%2C transcript variant X1	Medtr6g033070.1	0	103	DEAD-box ATP-dependent RNA helicase									LOC123907402	Tp57577_TGAC_v2_gene22456
CH_189	20	189	LG1_4925076	LG1	4925076	0.287748	393	0.290961	7.38e-14	2.41e-09	-0.127648	4926670	4931672	2	1594	downstream	Tp57577_TGAC_v2_gene6032	LOC123885402	2.42e-154	185	OVARIAN TUMOR DOMAIN-containing deubiquitinating enzyme 12%2C transcript variant X1	Medtr6g033065.1	8.38e-148	83	cysteine proteinase superfamily protein									LOC123902342	Tp57577_TGAC_v2_gene22449
CH_189	20	189	LG1_4925076	LG1	4925076	0.287748	393	0.290961	7.38e-14	2.41e-09	-0.127648	4913320	4920147	3	4929	upstream	Tp57577_TGAC_v2_gene6109	LOC123884545	0	74	probable magnesium transporter NIPA8%2C transcript variant X1	Medtr6g033100.1	0	6	magnesium transporter NIPA protein									LOC123902616	Tp57577_TGAC_v2_gene22455
CH_178	19	178	LG1_4925141	LG1	4925141	0.21771	393	0.264571	1.51e-19	9.79e-15	-0.123861	4922080	4924789	1	352	upstream	Tp57577_TGAC_v2_gene6050	LOC123885776	0	468	DEAD-box ATP-dependent RNA helicase 41%2C transcript variant X1	Medtr6g033070.1	0	103	DEAD-box ATP-dependent RNA helicase									LOC123904451	Tp57577_TGAC_v2_gene22450
CH_178	19	178	LG1_4925141	LG1	4925141	0.21771	393	0.264571	1.51e-19	9.79e-15	-0.123861	4926670	4931672	2	1529	downstream	Tp57577_TGAC_v2_gene6032	LOC123885402	2.42e-154	185	OVARIAN TUMOR DOMAIN-containing deubiquitinating enzyme 12%2C transcript variant X1	Medtr6g033065.1	8.38e-148	83	cysteine proteinase superfamily protein									LOC123903014	Tp57577_TGAC_v2_gene22447
CH_178	19	178	LG1_4925141	LG1	4925141	0.21771	393	0.264571	1.51e-19	9.79e-15	-0.123861	4913320	4920147	3	4994	upstream	Tp57577_TGAC_v2_gene6109	LOC123884545	0	74	probable magnesium transporter NIPA8%2C transcript variant X1	Medtr6g033100.1	0	6	magnesium transporter NIPA protein									LOC123883850	Tp57577_TGAC_v2_gene22454
CH_218	19	218	LG1_4970479	LG1	4970479	0.442309	392	0.219357	5.14e-15	3.34e-10	0.250702	4963205	4971979	1	1500	in gene	Tp57577_TGAC_v2_gene6097	LOC123885469	4.84e-167	71	uncharacterized metal-dependent hydrolase YabD%2C transcript variant X1	Medtr6g033025.1	6.99e-152	8	TatD-related deoxyribonuclease									LOC123883850	Tp57577_TGAC_v2_gene22459
CC_218	19	218	LG1_8876185	LG1	8876185	0.280325	385	0.0589768	1.52e-09	9.89e-05	-0.123053	8874498	8878596	1	1687	in gene	Tp57577_TGAC_v2_gene28840	LOC123902472	0	792	heterogeneous nuclear ribonucleoprotein 1-like	Medtr1g073690.1	1.25e-162	288	RNA-binding (RRM/RBD/RNP motif) family protein									LOC123923908	Tp57577_TGAC_v2_gene22458
CC_218	19	218	LG1_8876185	LG1	8876185	0.280325	385	0.0589768	1.52e-09	9.89e-05	-0.123053	8873886	8874194	2	1991	upstream	Tp57577_TGAC_v2_gene28850	LOC123924270	0.03	322	formin-like protein 2	Medtr3g031750.1	0.5	13	NB-ARC domain disease resistance protein									LOC123902340	Tp57577_TGAC_v2_gene22448
CC_218	19	218	LG1_8876185	LG1	8876185	0.280325	385	0.0589768	1.52e-09	9.89e-05	-0.123053	8864659	8873523	3	2662	upstream	Tp57577_TGAC_v2_gene28852	LOC123902471	0	223	uncharacterized LOC123902471%2C transcript variant X1	Medtr1g073700.1	0	51	cyclopropane-fatty-acyl-phospholipid synthase									LOC123902849	Tp57577_TGAC_v2_gene22457
CH_189	20	189	LG1_12991269	LG1	12991269	0.40271	393	0.36572	7.4e-14	2.41e-09	-0.138029	12990525	13000101	1	744	in gene	Tp57577_TGAC_v2_gene14343	LOC123905741	0	164	flowering time control protein FPA	Medtr3g079310.1	0	110	RNA recognition motif (RRM) containing protein									LOC123885776	Tp57577_TGAC_v2_gene6050
CH_189	20	189	LG1_12991269	LG1	12991269	0.40271	393	0.36572	7.4e-14	2.41e-09	-0.138029	12988718	12989759	2	1510	upstream	Tp57577_TGAC_v2_gene14329	LOC123881638	4.42	10	uncharacterized LOC123881638	not available	0	0	#N/A									LOC123885402	Tp57577_TGAC_v2_gene6032
CC_178	19	178	LG1_24162580	LG1	24162580	0.239655	391	0.310686	4.71e-08	0.000340442	-0.12991	24160628	24170982	1	1952	in gene	Tp57577_TGAC_v2_gene13691	LOC123898125	0	71	uncharacterized LOC123898125	Medtr1g020000.1	0	2	calcineurin-like metallo-phosphoesterase superfamily protein									LOC123884545	Tp57577_TGAC_v2_gene6109
CC_178	19	178	LG1_24162580	LG1	24162580	0.239655	391	0.310686	4.71e-08	0.000340442	-0.12991	24159233	24160287	2	2293	upstream	Tp57577_TGAC_v2_gene13689	LOC123898135	5.3e-101	109	uncharacterized LOC123898135	Medtr1g019990.1	3.2e-83	13	P-loop nucleoside triphosphate hydrolase superfamily protein									LOC123884733	Tp57577_TGAC_v2_gene6094
CC_178	19	178	LG1_24162580	LG1	24162580	0.239655	391	0.310686	4.71e-08	0.000340442	-0.12991	24158573	24159132	3	3448	upstream	Tp57577_TGAC_v2_gene13678	LOC123898135	9.61e-59	64	uncharacterized LOC123898135	Medtr1g019990.1	3.55e-56	21	P-loop nucleoside triphosphate hydrolase superfamily protein									LOC123884413	Tp57577_TGAC_v2_gene6084
CC_178	19	178	LG1_24162580	LG1	24162580	0.239655	391	0.310686	4.71e-08	0.000340442	-0.12991	24157793	24158461	4	4119	upstream	Tp57577_TGAC_v2_gene13676	LOC123898135	2.92e-60	42	uncharacterized LOC123898135	Medtr1g019990.1	1.66e-34	8	P-loop nucleoside triphosphate hydrolase superfamily protein									LOC123884732	Tp57577_TGAC_v2_gene6072
CC_189	20	189	LG1_26956262	LG1	26956262	0.341145	393	0.0862113	1.55e-07	0.00504291	-0.0881786	26952221	26953771	1	2491	upstream	Tp57577_TGAC_v2_gene21228	LOC123902444	1e-133	186	probable indole-3-pyruvate monooxygenase YUCCA10	Medtr8g432640.1	1.94e-137	32	flavin containing monooxygenase YUCCA10-like protein									LOC123884412	Tp57577_TGAC_v2_gene6052
CC_218	19	218	LG2_16875234	LG2	16875234	0.118662	385	0.126303	3.52e-08	0.000762085	0.0706136	16871123	16883618	1	4111	in gene	Tp57577_TGAC_v2_gene18132	LOC123911403	0	126	E3 ubiquitin-protein ligase HOS1	Medtr5g012940.1	0	12	E3 ubiquitin-protein ligase HOS1									LOC123887560	Tp57577_TGAC_v2_gene6068
CC_178	19	178	LG3_1774487	LG3	1774487	0.39	391	0.402935	6.59e-09	7.14e-05	-0.113585	1773571	1775728	1	916	in gene	Tp57577_TGAC_v2_gene12974	LOC123918397	1.04e-167	126	uncharacterized LOC123918397	Medtr8g106520.1	1.27e-147	19	transmembrane protein, putative									LOC123885469	Tp57577_TGAC_v2_gene6097
CC_178	19	178	LG3_1774487	LG3	1774487	0.39	391	0.402935	6.59e-09	7.14e-05	-0.113585	1771147	1772392	2	2095	upstream	Tp57577_TGAC_v2_gene12860	LOC123918397	2.14e-74	77	uncharacterized LOC123918397	Medtr8g106530.1	2.09e-112	15	transmembrane protein, putative									LOC123887561	Tp57577_TGAC_v2_gene6090
CC_178	19	178	LG3_1774487	LG3	1774487	0.39	391	0.402935	6.59e-09	7.14e-05	-0.113585	1768241	1770042	3	4445	upstream	Tp57577_TGAC_v2_gene12947	LOC123918397	6.49e-76	83	uncharacterized LOC123918397	Medtr8g106530.1	6.32e-124	17	transmembrane protein, putative									LOC123887563	Tp57577_TGAC_v2_gene6100
CH_178	19	178	LG3_3530352	LG3	3530352	0.380598	393	0.311496	2.46e-08	0.000799702	-0.140596	3528325	3532231	1	1879	in gene	Tp57577_TGAC_v2_gene2241	LOC123918350	0	267	UDP-rhamnose/UDP-galactose transporter 4%2C transcript variant X2	Medtr8g092190.1	0	28	nucleotide/sugar transporter family protein									LOC123887563	Tp57577_TGAC_v2_gene6085
CH_178	19	178	LG3_3530352	LG3	3530352	0.380598	393	0.311496	2.46e-08	0.000799702	-0.140596	3533443	3536054	2	3091	downstream	Tp57577_TGAC_v2_gene2165	LOC123919027	3.75e-95	69	mediator of RNA polymerase II transcription subunit 28%2C transcript variant X2	Medtr8g092180.1	9e-74	42	mediator of RNA polymerase II transcription subunit 28									LOC123885776	Tp57577_TGAC_v2_gene6050
CH_178	19	178	LG3_3530352	LG3	3530352	0.380598	393	0.311496	2.46e-08	0.000799702	-0.140596	3523985	3527098	3	3254	upstream	Tp57577_TGAC_v2_gene2168	LOC123913941	9.95e-81	51	small nuclear ribonucleoprotein SmD3b-like	Medtr8g092200.1	8.13e-74	14	small nuclear ribonucleoprotein									LOC123885402	Tp57577_TGAC_v2_gene6032
CC_189	20	189	LG3_11998225	LG3	11998225	0.0812214	393	0.18846	4.95e-08	0.00321663	0.174551	11987491	12000078	1	1853	in gene	Tp57577_TGAC_v2_gene11842	LOC123913798	0	9557	uncharacterized LOC123913798%2C transcript variant X2	Medtr3g045460.1	0	1247	Myb/SANT-like DNA-binding domain protein									LOC123884545	Tp57577_TGAC_v2_gene6109
CC_189	20	189	LG3_11998225	LG3	11998225	0.0812214	393	0.18846	4.95e-08	0.00321663	0.174551	12001563	12005572	2	3338	downstream	Tp57577_TGAC_v2_gene11957	LOC123913797	7.13e-127	115	molybdopterin synthase catalytic subunit%2C transcript variant X1	Medtr3g041720.1	3.08e-123	8	molybdopterin biosynthesis protein MoaE									LOC123884733	Tp57577_TGAC_v2_gene6094
CC_195	20	195	LG3_11998225	LG3	11998225	0.0813776	392	0.222282	6.33e-08	0.00205829	0.230158																							LOC123884413	Tp57577_TGAC_v2_gene6084
CH_165	19	165	LG4_2357602	LG4	2357602	0.479389	393	0.0578859	6.34e-11	4.12e-06	0.289422	2355563	2359305	1	1703	in gene	Tp57577_TGAC_v2_gene16393	LOC123921388	0	72	rhodanese-like/PpiC domain-containing protein 12%2C chloroplastic	Medtr5g089330.1	4.12e-147	18	parvulin-type peptidyl prolyl cis/trans isomerase									LOC123884732	Tp57577_TGAC_v2_gene6072
CH_165	19	165	LG4_2357602	LG4	2357602	0.479389	393	0.0578859	6.34e-11	4.12e-06	0.289422	2360053	2365924	2	2451	downstream	Tp57577_TGAC_v2_gene16430	LOC123921387	0	147	protein CLT1%2C chloroplastic-like%2C transcript variant X1	Medtr5g089340.1	0	5	CRT (chloroquine-resistance transporter)-like transporter, putative									LOC123884412	Tp57577_TGAC_v2_gene6052
CH_225	19	225	LG6_9239088	LG6	9239088	0.204898	392	0.328757	1.25e-16	8.12e-12	-0.251217	9235555	9245175	1	3533	in gene	Tp57577_TGAC_v2_gene37813	LOC123889235	0	130	uncharacterized LOC123889235	Medtr8g028875.1	0	13	transmembrane protein, putative									LOC123887560	Tp57577_TGAC_v2_gene6068
CH_218	19	218	LG6_9239175	LG6	9239175	0.20625	392	0.343779	7.31e-12	2.38e-07	-0.141083	9235555	9245175	1	3620	in gene	Tp57577_TGAC_v2_gene37813	LOC123889235	0	130	uncharacterized LOC123889235	Medtr8g028875.1	0	13	transmembrane protein, putative									LOC123885469	Tp57577_TGAC_v2_gene6097
CC_245	20	245	LG6_21196281	LG6	21196281	0.357558	385	0.0867941	2.41e-08	0.000783567	-0.0400418	21190367	21209440	1	5914	in gene	Tp57577_TGAC_v2_gene15609	LOC123890782	0	1588	callose synthase 3-like	Medtr7g005950.1	0	31	glucan synthase-like protein									LOC123887561	Tp57577_TGAC_v2_gene6090
CH_238	19	238	LG7_16795407	LG7	16795407	0.477207	392	0.423092	5.16e-08	0.000559173	0.751432	16795364	16796735	1	43	in gene	Tp57577_TGAC_v2_gene21812	LOC123897913	3.03e-35	52	endoplasmic reticulum oxidoreductin-1-like	Medtr2g048900.1	2.31e-32	16	endoplasmic oxidoreductin protein									LOC123887563	Tp57577_TGAC_v2_gene6100
CH_238	19	238	LG7_16795407	LG7	16795407	0.477207	392	0.423092	5.16e-08	0.000559173	0.751432	16792596	16795315	2	92	upstream	Tp57577_TGAC_v2_gene21809	LOC123907222	4.53e-34	82	importin beta-like SAD2 homolog	Medtr4g123690.1	2.74e-23	6	protein transporter, putative									LOC123887563	Tp57577_TGAC_v2_gene6085
CH_238	19	238	LG7_16795407	LG7	16795407	0.477207	392	0.423092	5.16e-08	0.000559173	0.751432	16791560	16792525	3	2882	upstream	Tp57577_TGAC_v2_gene21810	LOC123907456	1.52e-48	406	3-hydroxy-3-methylglutaryl-coenzyme A reductase 1-like%2C transcript variant X1	Medtr5g026480.1	4.48e-47	13	3-hydroxy-3-methylglutaryl-coenzyme A reductase-like protein									LOC123885469	Tp57577_TGAC_v2_gene6097
CH_225	19	225	scaf_215_44822	scaf_215	44822	0.483112	392	0.223754	1.16e-09	2.52e-05	0.474592	42087	42595	1	2227	upstream	Tp57577_TGAC_v2_gene10598	LOC123916291	1.42e-24	190	probable Histone-lysine N-methyltransferase ATXR5%2C transcript variant X1	Medtr3g095830.1	8.94e-24	64	histone-lysine N-methyltransferase ATXR5									LOC123884413	Tp57577_TGAC_v2_gene6084
CC_178	19	178	scaf_282_123440	scaf_282	123440	0.449118	391	0.131222	1.07e-09	2.14e-05	0.252877	121446	124174	1	734	in gene	Tp57577_TGAC_v2_gene8136	LOC123891975	0	412	putative UPF0481 protein At3g02645	Medtr7g068160.1	0	91	DUF247 domain protein									LOC123885161	Tp57577_TGAC_v2_gene6107
CC_178	19	178	scaf_282_123440	scaf_282	123440	0.449118	391	0.131222	1.07e-09	2.14e-05	0.252877	128266	131036	2	4826	downstream	Tp57577_TGAC_v2_gene8117	LOC123889940	1.4e-137	45	uncharacterized LOC123889940	Medtr7g068110.1	2.23e-47	31	hypothetical protein									LOC123885215	Tp57577_TGAC_v2_gene6082
CC_205	19	205	scaf_298_215478	scaf_298	215478	0.160474	390	0.110591	1.9e-08	0.00123774	-0.0826133	214353	217475	1	1125	in gene	Tp57577_TGAC_v2_gene8506	LOC123886000	5.64e-12	81	uncharacterized LOC123886000	Medtr4g020630.1	5.35e-10	42	endonuclease/exonuclease/phosphatase family protein									LOC123885402	Tp57577_TGAC_v2_gene6032
CC_205	19	205	scaf_298_215478	scaf_298	215478	0.160474	390	0.110591	1.9e-08	0.00123774	-0.0826133	204551	212055	2	3423	upstream	Tp57577_TGAC_v2_gene8512	LOC123907822	0	119	DIS3-like exonuclease 2%2C transcript variant X1	Medtr5g059080.1	0	7	ribonuclease II family protein									LOC123885776	Tp57577_TGAC_v2_gene6050
CC_178	19	178	scaf_569_145336	scaf_569	145336	0.414974	391	0.149166	3.29e-07	0.0017808	-0.0403787	135076	144170	1	1166	upstream	Tp57577_TGAC_v2_gene10375	LOC123911064	0	232	thyroid adenoma-associated protein homolog	Medtr6g011760.1	0	5	death receptor interacting protein, putative									LOC123902472	Tp57577_TGAC_v2_gene28840
CC_178	19	178	scaf_569_145336	scaf_569	145336	0.414974	391	0.149166	3.29e-07	0.0017808	-0.0403787	149784	153399	2	4448	downstream	Tp57577_TGAC_v2_gene10372	LOC123920263	3.7e-127	1470	cytochrome P450 83B1-like	Medtr4g026080.1	1.15e-114	250	cytochrome P450 family 71 protein									LOC123924270	Tp57577_TGAC_v2_gene28850
CH_238	19	238	scaf_677_20023	scaf_677	20023	0.453827	392	0.127399	5.29e-09	6.88e-05	0.423102	15775	20705	1	682	in gene	Tp57577_TGAC_v2_gene22395	LOC123891207	0	2661	LEAF RUST 10 DISEASE-RESISTANCE LOCUS RECEPTOR-LIKE PROTEIN KINASE-like 2.4%2C transcript variant X4	Medtr7g082460.1	0	261	receptor-like kinase									LOC123902471	Tp57577_TGAC_v2_gene28852
CH_238	19	238	scaf_677_20023	scaf_677	20023	0.453827	392	0.127399	5.29e-09	6.88e-05	0.423102	23357	26475	2	3334	downstream	Tp57577_TGAC_v2_gene22395	LOC123891207	0	2735	LEAF RUST 10 DISEASE-RESISTANCE LOCUS RECEPTOR-LIKE PROTEIN KINASE-like 2.4%2C transcript variant X4	Medtr7g082460.1	0	256	receptor-like kinase									LOC123902474	Tp57577_TGAC_v2_gene28843
CH_238	19	238	scaf_678_58484	scaf_678	58484	0.424732	392	0.249604	6.73e-07	0.00397615	0.361185	58196	60625	1	288	in gene	Tp57577_TGAC_v2_gene22403	LOC123904576	2.28e-30	167	uncharacterized LOC123904576	Medtr5g017190.1	8.75e-08	16	CD2 antigen cytoplasmic tail-binding-like protein									LOC123902476	Tp57577_TGAC_v2_gene28846
CH_238	19	238	scaf_678_58484	scaf_678	58484	0.424732	392	0.249604	6.73e-07	0.00397615	0.361185	55346	58093	2	391	upstream	Tp57577_TGAC_v2_gene22416	LOC123905087	0	9505	putative pentatricopeptide repeat-containing protein At1g69350%2C mitochondrial	Medtr5g043450.1	0	923	PPR containing plant-like protein									LOC123902477	Tp57577_TGAC_v2_gene28851
CH_218	19	218	scaf_802_53097	scaf_802	53097	0.427513	392	0.108078	7.15e-10	1.55e-05	-0.168006	52246	57910	1	851	in gene	Tp57577_TGAC_v2_gene28790	LOC123886915	5.07e-30	45	uncharacterized LOC123886915	Medtr1g070190.1	9.96	1	HR-like lesion-inducing protein									LOC123902478	Tp57577_TGAC_v2_gene28848
CH_218	19	218	scaf_802_53097	scaf_802	53097	0.427513	392	0.108078	7.15e-10	1.55e-05	-0.168006	40177	49935	2	3162	upstream	Tp57577_TGAC_v2_gene28781	LOC123911210	0	1741	putative ABC transporter C family member 15%2C transcript variant X5	Medtr8g080050.1	0	303	multidrug resistance protein ABC transporter family protein									LOC123902479	Tp57577_TGAC_v2_gene28841
CC_218	19	218	scaf_918_18614	scaf_918	18614	0.250299	385	0.119126	3.23e-08	0.000762085	-0.0965758	17506	25610	1	1108	in gene	Tp57577_TGAC_v2_gene26009	LOC123911356	2.19e-45	165	uncharacterized LOC123911356%2C transcript variant X1	Medtr2g039280.1	0.13	13	Nodule-specific Glycine Rich Peptide									LOC123902480	Tp57577_TGAC_v2_gene28847
CC_205	19	205	scaf_17454_702	scaf_17454	702	0.371231	390	0.123143	5.45e-07	0.0129982	0.132743						no neighboring genes on scaffold																	LOC123907047	Tp57577_TGAC_v2_gene24925
CH_165	19	165	scaf_21186_400	scaf_21186	400	0.11112	393	0.107365	1.83e-09	5.94e-05	0.154478						no neighboring genes on scaffold																	LOC123902481	Tp57577_TGAC_v2_gene28845
																																		LOC123905741	Tp57577_TGAC_v2_gene14343
																																		LOC123881638	Tp57577_TGAC_v2_gene14329
																																		LOC123889561	Tp57577_TGAC_v2_gene14319
																																		LOC123893388	Tp57577_TGAC_v2_gene14339
																																		LOC123893388	Tp57577_TGAC_v2_gene14321
																																		LOC123882345	Tp57577_TGAC_v2_gene39644
																																		LOC123883556	Tp57577_TGAC_v2_gene29774
																																		LOC123883556	Tp57577_TGAC_v2_gene29796
																																		LOC123895306	Tp57577_TGAC_v2_gene14332
																																		LOC123906280	Tp57577_TGAC_v2_gene29792
																																		LOC123908222	Tp57577_TGAC_v2_gene14325
																																		LOC123898125	Tp57577_TGAC_v2_gene13691
																																		LOC123898135	Tp57577_TGAC_v2_gene13689
																																		LOC123898135	Tp57577_TGAC_v2_gene13678
																																		LOC123898135	Tp57577_TGAC_v2_gene13676
																																		LOC123898145	Tp57577_TGAC_v2_gene13674
																																		LOC123896519	Tp57577_TGAC_v2_gene13693
																																		LOC123898109	Tp57577_TGAC_v2_gene13698
																																		LOC123922785	Tp57577_TGAC_v2_gene13685
																																		LOC123898108	Tp57577_TGAC_v2_gene13683
																																		LOC123898101	Tp57577_TGAC_v2_gene13686
																																		LOC123914381	Tp57577_TGAC_v2_gene13690
																																		LOC123894384	Tp57577_TGAC_v2_gene13671
																																		LOC123898163	Tp57577_TGAC_v2_gene13694
																																		LOC123893946	Tp57577_TGAC_v2_gene13697
																																		LOC123898173	Tp57577_TGAC_v2_gene13679
																																		LOC123898095	Tp57577_TGAC_v2_gene13692
																																		LOC123898070	Tp57577_TGAC_v2_gene13673
																																		LOC123898079	Tp57577_TGAC_v2_gene13684
																																		LOC123902444	Tp57577_TGAC_v2_gene21228
																																		LOC123909210	Tp57577_TGAC_v2_gene21244
																																		LOC123898466	Tp57577_TGAC_v2_gene21231
																																		LOC123884612	Tp57577_TGAC_v2_gene21234
																																		LOC123909195	Tp57577_TGAC_v2_gene21246
																																		LOC123922033	Tp57577_TGAC_v2_gene21227
																																		LOC123909201	Tp57577_TGAC_v2_gene21237
																																		LOC123922038	Tp57577_TGAC_v2_gene21230
																																		LOC123911403	Tp57577_TGAC_v2_gene18132
																																		LOC123911401	Tp57577_TGAC_v2_gene18124
																																		LOC123890623	Tp57577_TGAC_v2_gene39639
																																		LOC123890623	Tp57577_TGAC_v2_gene39641
																																		LOC123890616	Tp57577_TGAC_v2_gene39640
																																		LOC123911401	Tp57577_TGAC_v2_gene18112
																																		LOC123911401	Tp57577_TGAC_v2_gene18139
																																		LOC123911398	Tp57577_TGAC_v2_gene18116
																																		LOC123911396	Tp57577_TGAC_v2_gene18117
																																		LOC123918397	Tp57577_TGAC_v2_gene12974
																																		LOC123918397	Tp57577_TGAC_v2_gene12860
																																		LOC123918397	Tp57577_TGAC_v2_gene12947
																																		LOC123918395	Tp57577_TGAC_v2_gene12777
																																		LOC123913551	Tp57577_TGAC_v2_gene12880
																																		LOC123918394	Tp57577_TGAC_v2_gene12819
																																		LOC123918399	Tp57577_TGAC_v2_gene12745
																																		LOC123918393	Tp57577_TGAC_v2_gene12954
																																		LOC123918401	Tp57577_TGAC_v2_gene12851
																																		LOC123918392	Tp57577_TGAC_v2_gene12811
																																		LOC123918391	Tp57577_TGAC_v2_gene12946
																																		LOC123918402	Tp57577_TGAC_v2_gene12740
																																		LOC123918391	Tp57577_TGAC_v2_gene12806
																																		LOC123918403	Tp57577_TGAC_v2_gene12859
																																		LOC123918389	Tp57577_TGAC_v2_gene12925
																																		LOC123918389	Tp57577_TGAC_v2_gene12737
																																		LOC123918389	Tp57577_TGAC_v2_gene12897
																																		LOC123914361	Tp57577_TGAC_v2_gene12962
																																		LOC123918387	Tp57577_TGAC_v2_gene12831
																																		LOC123918390	Tp57577_TGAC_v2_gene12760
																																		LOC123918350	Tp57577_TGAC_v2_gene2241
																																		LOC123919027	Tp57577_TGAC_v2_gene2165
																																		LOC123913941	Tp57577_TGAC_v2_gene2168
																																		LOC123913929	Tp57577_TGAC_v2_gene2200
																																		LOC123913940	Tp57577_TGAC_v2_gene2164
																																		LOC123913939	Tp57577_TGAC_v2_gene2182
																																		LOC123913983	Tp57577_TGAC_v2_gene2162
																																		LOC123913937	Tp57577_TGAC_v2_gene2213
																																		LOC123922095	Tp57577_TGAC_v2_gene2169
																																		LOC123913938	Tp57577_TGAC_v2_gene2233
																																		LOC123913974	Tp57577_TGAC_v2_gene2248
																																		LOC123916216	Tp57577_TGAC_v2_gene2226
																																		LOC123921782	Tp57577_TGAC_v2_gene2215
																																		LOC123918306	Tp57577_TGAC_v2_gene2184
																																		LOC123913798	Tp57577_TGAC_v2_gene11842
																																		LOC123913797	Tp57577_TGAC_v2_gene11957
																																		LOC123914103	Tp57577_TGAC_v2_gene11939
																																		LOC123915707	Tp57577_TGAC_v2_gene11875
																																		LOC123914104	Tp57577_TGAC_v2_gene11874
																																		LOC123916796	Tp57577_TGAC_v2_gene11945
																																		LOC123913934	Tp57577_TGAC_v2_gene11894
																																		LOC123913934	Tp57577_TGAC_v2_gene11892
																																		LOC123915296	Tp57577_TGAC_v2_gene11835
																																		LOC123917867	Tp57577_TGAC_v2_gene11930
																																		LOC123916373	Tp57577_TGAC_v2_gene11914
																																		LOC123913935	Tp57577_TGAC_v2_gene11833
																																		LOC123916454	Tp57577_TGAC_v2_gene11839
																																		LOC123918721	Tp57577_TGAC_v2_gene11887
																																		LOC123916455	Tp57577_TGAC_v2_gene11929
																																		LOC123888723	Tp57577_TGAC_v2_gene11860
																																		LOC123916152	Tp57577_TGAC_v2_gene11811
																																		LOC123921388	Tp57577_TGAC_v2_gene16393
																																		LOC123921387	Tp57577_TGAC_v2_gene16430
																																		LOC123919495	Tp57577_TGAC_v2_gene16414
																																		LOC123921389	Tp57577_TGAC_v2_gene16411
																																		LOC123923688	Tp57577_TGAC_v2_gene16396
																																		LOC123898772	Tp57577_TGAC_v2_gene23072
																																		LOC123924060	Tp57577_TGAC_v2_gene16422
																																		LOC123890472	Tp57577_TGAC_v2_gene23076
																																		LOC123924060	Tp57577_TGAC_v2_gene16398
																																		LOC123924061	Tp57577_TGAC_v2_gene16400
																																		LOC123884558	Tp57577_TGAC_v2_gene23077
																																		LOC123922663	Tp57577_TGAC_v2_gene16410
																																		LOC123924059	Tp57577_TGAC_v2_gene16412
																																		LOC123890462	Tp57577_TGAC_v2_gene23074
																																		LOC123924056	Tp57577_TGAC_v2_gene16403
																																		LOC123924058	Tp57577_TGAC_v2_gene16392
																																		LOC123889235	Tp57577_TGAC_v2_gene37813
																																		LOC123888595	Tp57577_TGAC_v2_gene37735
																																		LOC123891905	Tp57577_TGAC_v2_gene37856
																																		LOC123917513	Tp57577_TGAC_v2_gene37784
																																		LOC123890640	Tp57577_TGAC_v2_gene37749
																																		LOC123891906	Tp57577_TGAC_v2_gene37758
																																		LOC123890640	Tp57577_TGAC_v2_gene37842
																																		LOC123888205	Tp57577_TGAC_v2_gene37786
																																		LOC123892530	Tp57577_TGAC_v2_gene37739
																																		LOC123888548	Tp57577_TGAC_v2_gene37713
																																		LOC123883023	Tp57577_TGAC_v2_gene37825
																																		LOC123883023	Tp57577_TGAC_v2_gene37726
																																		LOC123892984	Tp57577_TGAC_v2_gene37838
																																		LOC123889235	Tp57577_TGAC_v2_gene37813
																																		LOC123888595	Tp57577_TGAC_v2_gene37735
																																		LOC123891905	Tp57577_TGAC_v2_gene37856
																																		LOC123917513	Tp57577_TGAC_v2_gene37784
																																		LOC123890640	Tp57577_TGAC_v2_gene37749
																																		LOC123891906	Tp57577_TGAC_v2_gene37758
																																		LOC123890640	Tp57577_TGAC_v2_gene37842
																																		LOC123888205	Tp57577_TGAC_v2_gene37786
																																		LOC123892530	Tp57577_TGAC_v2_gene37739
																																		LOC123888548	Tp57577_TGAC_v2_gene37713
																																		LOC123883023	Tp57577_TGAC_v2_gene37825
																																		LOC123883023	Tp57577_TGAC_v2_gene37726
																																		LOC123892984	Tp57577_TGAC_v2_gene37838
																																		LOC123890782	Tp57577_TGAC_v2_gene15609
																																		LOC123890781	Tp57577_TGAC_v2_gene15628
																																		LOC123890783	Tp57577_TGAC_v2_gene15635
																																		LOC123890780	Tp57577_TGAC_v2_gene15603
																																		LOC123890785	Tp57577_TGAC_v2_gene15612
																																		LOC123890786	Tp57577_TGAC_v2_gene15616
																																		LOC123890775	Tp57577_TGAC_v2_gene15624
																																		LOC123890787	Tp57577_TGAC_v2_gene15641
																																		LOC123890790	Tp57577_TGAC_v2_gene15637
																																		LOC123890789	Tp57577_TGAC_v2_gene15618
																																		LOC123897913	Tp57577_TGAC_v2_gene21812
																																		LOC123907222	Tp57577_TGAC_v2_gene21809
																																		LOC123907456	Tp57577_TGAC_v2_gene21810
																																		LOC123897913	Tp57577_TGAC_v2_gene21811
																																		LOC123898118	Tp57577_TGAC_v2_gene21814
																																		LOC123899178	Tp57577_TGAC_v2_gene21813
																																		LOC123886646	Tp57577_TGAC_v2_gene39679
																																		LOC123892950	Tp57577_TGAC_v2_gene39678
																																		LOC123886646	Tp57577_TGAC_v2_gene19307
																																		LOC123896430	Tp57577_TGAC_v2_gene19308
																																		LOC123896955	Tp57577_TGAC_v2_gene35204
																																		LOC123896956	Tp57577_TGAC_v2_gene35203
																																		LOC123903214	Tp57577_TGAC_v2_gene25149
																																		LOC123903202	Tp57577_TGAC_v2_gene25152
																																		LOC123903221	Tp57577_TGAC_v2_gene25163
																																		LOC123892237	Tp57577_TGAC_v2_gene25164
																																		LOC123922680	Tp57577_TGAC_v2_gene25156
																																		LOC123903255	Tp57577_TGAC_v2_gene25159
																																		LOC123903193	Tp57577_TGAC_v2_gene25189
																																		LOC123903263	Tp57577_TGAC_v2_gene25172
																																		LOC123903185	Tp57577_TGAC_v2_gene25191
																																		LOC123903172	Tp57577_TGAC_v2_gene25171
																																		LOC123903172	Tp57577_TGAC_v2_gene25194
																																		LOC123903273	Tp57577_TGAC_v2_gene25193
																																		LOC123903283	Tp57577_TGAC_v2_gene25177
																																		LOC123916291	Tp57577_TGAC_v2_gene10598
																																		LOC123895402	Tp57577_TGAC_v2_gene10603
																																		LOC123895401	Tp57577_TGAC_v2_gene10579
																																		LOC123897746	Tp57577_TGAC_v2_gene10563
																																		LOC123899422	Tp57577_TGAC_v2_gene10584
																																		LOC123898205	Tp57577_TGAC_v2_gene10566
																																		LOC123899327	Tp57577_TGAC_v2_gene10606
																																		LOC123919636	Tp57577_TGAC_v2_gene10604
																																		LOC123897679	Tp57577_TGAC_v2_gene10573
																																		LOC123881846	Tp57577_TGAC_v2_gene10597
																																		LOC123891975	Tp57577_TGAC_v2_gene8136
																																		LOC123889940	Tp57577_TGAC_v2_gene8117
																																		LOC123889996	Tp57577_TGAC_v2_gene8123
																																		LOC123893084	Tp57577_TGAC_v2_gene8138
																																		LOC123891975	Tp57577_TGAC_v2_gene8142
																																		LOC123891255	Tp57577_TGAC_v2_gene8144
																																		LOC123919066	Tp57577_TGAC_v2_gene8127
																																		LOC123905351	Tp57577_TGAC_v2_gene8125
																																		LOC123889446	Tp57577_TGAC_v2_gene8120
																																		LOC123898531	Tp57577_TGAC_v2_gene8140
																																		LOC123888920	Tp57577_TGAC_v2_gene8143
																																		LOC123911161	Tp57577_TGAC_v2_gene8126
																																		LOC123886000	Tp57577_TGAC_v2_gene8506
																																		LOC123907822	Tp57577_TGAC_v2_gene8512
																																		LOC123905125	Tp57577_TGAC_v2_gene8502
																																		LOC123908464	Tp57577_TGAC_v2_gene8500
																																		LOC123908368	Tp57577_TGAC_v2_gene8510
																																		LOC123895597	Tp57577_TGAC_v2_gene8499
																																		LOC123909591	Tp57577_TGAC_v2_gene8507
																																		LOC123903770	Tp57577_TGAC_v2_gene8514
																																		LOC123911064	Tp57577_TGAC_v2_gene10375
																																		LOC123920263	Tp57577_TGAC_v2_gene10372
																																		LOC123911065	Tp57577_TGAC_v2_gene10368
																																		LOC123906409	Tp57577_TGAC_v2_gene10366
																																		LOC123891207	Tp57577_TGAC_v2_gene22395
																																		LOC123891207	Tp57577_TGAC_v2_gene22390
																																		LOC123922858	Tp57577_TGAC_v2_gene22397
																																		LOC123893560	Tp57577_TGAC_v2_gene22398
																																		LOC123920639	Tp57577_TGAC_v2_gene22402
																																		LOC123920672	Tp57577_TGAC_v2_gene22389
																																		LOC123920682	Tp57577_TGAC_v2_gene22391
																																		LOC123920701	Tp57577_TGAC_v2_gene22393
																																		LOC123904576	Tp57577_TGAC_v2_gene22403
																																		LOC123905087	Tp57577_TGAC_v2_gene22416
																																		LOC123905088	Tp57577_TGAC_v2_gene22412
																																		LOC123905086	Tp57577_TGAC_v2_gene22408
																																		LOC123905089	Tp57577_TGAC_v2_gene22414
																																		LOC123905090	Tp57577_TGAC_v2_gene22404
																																		LOC123911647	Tp57577_TGAC_v2_gene22406
																																		LOC123911646	Tp57577_TGAC_v2_gene22415
																																		LOC123905083	Tp57577_TGAC_v2_gene22413
																																		LOC123904475	Tp57577_TGAC_v2_gene22405
																																		LOC123911645	Tp57577_TGAC_v2_gene22407
																																		LOC123886915	Tp57577_TGAC_v2_gene28790
																																		LOC123911210	Tp57577_TGAC_v2_gene28781
																																		LOC123911210	Tp57577_TGAC_v2_gene28785
																																		LOC123896897	Tp57577_TGAC_v2_gene28782
																																		LOC123907999	Tp57577_TGAC_v2_gene28787
																																		LOC123924582	Tp57577_TGAC_v2_gene28783
																																		LOC123911215	Tp57577_TGAC_v2_gene28789
																																		LOC123924010	Tp57577_TGAC_v2_gene28788
																																		LOC123924009	Tp57577_TGAC_v2_gene28784
																																		LOC123911216	Tp57577_TGAC_v2_gene28786
																																		LOC123924008	Tp57577_TGAC_v2_gene28791
																																		LOC123911356	Tp57577_TGAC_v2_gene26009
																																		LOC123923100	Tp57577_TGAC_v2_gene26010
																																		LOC123882298	Tp57577_TGAC_v2_gene26008
																																			no neighboring genes on scaffold
																																			no neighboring genes on scaffold
																																			no neighboring genes on scaffold
